# Supplementary material for: Unconditional and conditional QTL analyses of seed fatty acid composition in Brassica napus L
Source: BMC Plant Biol. 2018 Mar 23;18:49. doi: 10.1186/s12870-018-1268-7 (PMC5865336; doi:10.1186/s12870-018-1268-7)
Supplement: Supplementary file 1 — Unconditional identified QTLs and consensus QTLs obtained for C16:0 in six environments. (XLS 31 kb) [file 12870_2018_1268_MOESM1_ESM.xls]

## Sheet: Additional file 1
Additional file 1. Unconditional identified QTLs and consensus QTLs obtained for C16:0 in six environments.
Unconditional Consensus QTL			Unconditional Identified QTL
QTL	Peak	CI.	QTLa	Chr.b	Position	LOD	Additive	PVc	CI.d	Env.e
ucqPA.A1-1	99.31	99.2-99.6	uiqPA6.A1-1	A1	99.3	6	0.08	10.66	99.2-99.6	15YL
ucqPA.A1-2	102.31	101.9-102.4	uiqPA6.A1-2	A1	102.3	5.8	0.08	10.14	101.9-102.4	15YL
ucqPA.A1-3	127.91	126.1-129.6	uiqPA1.A1	A1	127.9	5.23	0.14	9.26	126.1-129.6	12NJ
ucqPA.A2	3.41	0-5.4	uiqPA5.A2	A2	3.4	3.6	-0.06	5.97	0-5.4	15NJ
ucqPA.A5-1	87.6	87.34-87.87	uiqPA3.A5-1	A5	87.4	5.73	0.11	9.57	86.8-87.8	14NJ
			uiqPA5.A5-1	A5	87.4	4.08	0.08	8.39	87-87.8	15NJ
			uiqPA6.A5-1	A5	88.1	5.66	0.08	11.64	87.8-88.8	15YL
ucqPA.A5-2	97.49	96.88-98.1	uiqPA5.A5-2	A5	97.3	12.59	0.13	23.79	96-97.5	15NJ
			uiqPA6.A5-2	A5	97.3	13.64	0.12	25.43	96-99.4	15YL
			uiqPA2.A5-1	A5	97.5	8.75	0.14	16.17	96.4-102.3	13NJ
			uiqPA3.A5-2	A5	97.5	14.73	0.16	22.31	97.3-101.3	14NJ
			uiqPA1.A5-1	A5	99.5	6	0.14	12.14	97.3-103.4	12NJ
			uiqPA4.A5-1	A5	99.5	24.26	0.13	42.96	96.7-103.5	14DL
ucqPA.A5-3	105.01	104.53 - 105.49	uiqPA1.A5-2	A5	104.6	6.24	0.13	11.11	103.4-104.9	12NJ
			uiqPA2.A5-2	A5	104.9	6.13	0.12	11.57	104.6-107.2	13NJ
			uiqPA3.A5-3	A5	104.9	9.62	0.13	15.35	104.6-107.1	14NJ
			uiqPA6.A5-3	A5	104.9	7.69	0.09	15.39	104.7-107.3	15YL
			uiqPA5.A5-3	A5	105.9	7.23	0.11	16.26	104.6-107.9	15NJ
			uiqPA4.A5-2	A5	106.9	15.31	0.1	28.71	104.6-108.2	14DL
ucqPA.A9-1	14.31	6.3-14.8	uiqPA3.A9	A9	14.3	3.23	-0.07	4.28	6.3-14.8	14NJ
ucqPA.A9-2	88.51	88-89.1	uiqPA2.A9	A9	88.5	3.2	-0.08	5.69	88-89.1	13NJ
ucqPA.A9-3	93.11	92.9-93.3	uiqPA4.A9	A9	93.1	4.06	-0.04	5.02	92.9-93.3	14DL
ucqPA.C2-1	47.51	40.8-49.7	uiqPA3.C2-1	C2	47.5	3.83	0.08	5.1	40.8-49.7	14NJ
ucqPA.C2-2	57.31	57.1-57.4	uiqPA3.C2-2	C2	57.3	2.86	0.07	3.89	57.1-57.4	14NJ
ucqPA.C2-3	98.41	94-106.5	uiqPA4.C2	C2	98.4	3.21	-0.04	3.84	94-106.5	14DL
ucqPA.C3-1	34.01	32-35.4	uiqPA2.C3	C3	34	4.05	-0.09	6.97	32-35.4	13NJ
ucqPA.C3-2	46.61	45.5-48.1	uiqPA3.C3	C3	46.6	7.14	0.11	9.95	45.5-48.1	14NJ
ucqPA.C7-1	2.01	0-5.7	uiqPA6.C7	C7	2	3.03	0.06	5.63	0-5.7	15YL
ucqPA.C7-2	43.41	42.5-48.8	uiqPA2.C7	C7	43.4	4.08	0.09	7.02	42.5-48.8	13NJ
ucqPA.C7-3	61.41	60.6-62.6	uiqPA1.C7	C7	61.4	5.97	0.13	10.75	60.6-62.6	12NJ
ucqPA.C9-1	0.01	0-1.4	uiqPA4.C9-1	C9	0	5.36	-0.05	6.97	0-1.4	14DL
ucqPA.C9-2	1.81	1-4.8	uiqPA6.C9	C9	1.8	3.34	-0.06	5.46	1-4.8	15YL
ucqPA.C9-3	6.11	5.1-7.5	uiqPA4.C9-2	C9	6.1	7.16	-0.06	9.23	5.1-7.5	14DL
DL Dali, YL Yangling, NJ Nanjing, 12, 13, 14, 15 denote the year of 2012, 2013, 2014 and 2015, respectively.
a Identified QTLs detected in different experiments
b Chromosome
c the phenotypic variation explained by the identified QTL
d The 2-LOD confdence interval of QTLs
e The experiment in which QTLs were detected
