# Supplementary material for: Unconditional and conditional QTL analyses of seed fatty acid composition in Brassica napus L
Source: BMC Plant Biol. 2018 Mar 23;18:49. doi: 10.1186/s12870-018-1268-7 (PMC5865336; doi:10.1186/s12870-018-1268-7)
Supplement: Supplementary file 2 — Unconditional identified QTLs and consensus QTLs obtained for C18:0 in six environments. (XLS 29 kb) [file 12870_2018_1268_MOESM2_ESM.xls]

## Sheet: Additional file 2
Additional file 2. Unconditional identified QTLs and consensus QTLs obtained for C18:0 in six environments.
Unconditional Consensus QTL			Unconditional Identified QTL
QTL	Peak	CI.	QTLa	Chr.b	Position	LOD	Additive	PVc	CI.d	Env.e
ucqST.A1-1	77.81	75.6-79.2	uiqST5.A1-1	A1	77.81	4.63295	0.04	8.1474	75.6-79.2	15NJ
ucqST.A1-2	85.41	84.0-88.3	uiqST1.A1-1	A1	85.41	2.79	-0.09	5.35	84.0-88.3	12NJ
ucqST.A1-3	94.71	92.7-98.3	uiqST1.A1-2	A1	94.71	4.89	-0.12	9.39	92.7-98.3	12NJ
ucqST.A1-4	100.01	99.7-100.6	uiqST5.A1-2	A1	100.01	3.00762	-0.04	5.2805	99.7-100.6	15NJ
ucqST.A3-1	54.21	49.6-54.8	uiqST4.A3-1	A3	54.21	4.74	0.03	8.09	49.6-54.8	14DL
ucqST.A3-2	58.77	57.02-60.52	uiqST6.A3	A3	58.31	3.14867	0.04	6.6153	54.8-59.4	15YL
			uiqST3.A3-1	A3	59.41	3.04	0.04	4.89	56.0-61.4	14NJ
ucqST.A3-3	62.41	61.4-65.8	uiqST4.A3-2	A3	62.41	5.1	0.03	8.41	61.4-65.8	14DL
ucqST.A3-4	68.01	66.77-69.24	uiqST4.A3-3	A3	68.01	3.2	0.03	5.39	66.8-70.7	14DL
			uiqST3.A3-2	A3	68.01	2.76	0.04	4.45	67.5-70.7	14NJ
ucqST.A4	26.11	21.0-26.6	uiqST2.A4	A4	26.11	2.79	-0.09	4.88	21.0-26.6	13NJ
ucqST.A6	49.81	48.0-49.9	uiqST3.A6	A6	49.81	2.75	-0.04	4.42	48.0-49.9	14NJ
ucqST.A7	66.51	63.3-66.5	uiqST2.A7	A7	66.51	3.97	0.12	7.68	63.3-66.5	13NJ
ucqST.A8	39.61	39.4-41.0	uiqST2.A8	A8	39.61	4.03	0.11	7.86	39.4-41.0	13NJ
ucqST.A9-1	74.31	72.7-75.0	uiqST4.A9	A9	74.31	3.94	-0.03	6.46	72.7-75.0	14DL
ucqST.A9-2	93.51	93.1-93.8	uiqST3.A9	A9	93.51	3.57	-0.04	5.66	93.1-93.8	14NJ
ucqST.C1-1	46.61	45.6-47.0	uiqST2.C1-1	C1	46.61	6.88	0.16	13.71	45.6-47.0	13NJ
ucqST.C1-2	61.21	60.5-62.6	uiqST2.C1-2	C1	61.21	3.78	-0.12	7.26	60.5-62.6	13NJ
ucqST.C3-1	32.01	31.6-33.2	uiqST3.C3-1	C3	32.01	3.95	0.05	7.38	31.6-33.2	14NJ
ucqST.C3-2	41.3	41.07-41.54	uiqST4.C3	C3	41.31	9.47	0.04	16.35	39.5-41.4	14DL
			uiqST3.C3-2	C3	41.31	10.02	0.07	17.4	40.7-41.4	14NJ
			uiqST5.C3	C3	41.31	8.26987	0.05	15.235	40.7-41.4	15NJ
ucqST.C3-3	42.11	41.4-42.7	uiqST6.C3-1	C3	42.11	4.11432	0.04	8.6319	41.4-42.7	15YL
ucqST.C3-4	46.65	45.32-47.97	uiqST3.C3-3	C3	46.61	8.77	0.07	15.51	45.4-48.1	14NJ
			uiqST6.C3-2	C3	47.61	3.81703	0.04	8.1956	45.9-59.1	15YL
ucqST.C5	36.51	25.4-46.9	uiqST1.C5	C5	36.51	4.47	0.11	8.26	25.4-46.9	12NJ
DL Dali, YL Yangling, NJ Nanjing, 12, 13, 14, 15 denote the year of 2012, 2013, 2014 and 2015, respectively.
a Identified QTLs detected in different experiments
b Chromosome
c the phenotypic variation explained by the identified QTL
d The 2-LOD confdence interval of QTLs
e The experiment in which QTLs were detected
