# Supplementary material for: Unconditional and conditional QTL analyses of seed fatty acid composition in Brassica napus L
Source: BMC Plant Biol. 2018 Mar 23;18:49. doi: 10.1186/s12870-018-1268-7 (PMC5865336; doi:10.1186/s12870-018-1268-7)
Supplement: Supplementary file 3 — Unconditional identified QTLs and consensus QTLs obtained for C18:2 in six environments. (XLS 29 kb) [file 12870_2018_1268_MOESM3_ESM.xls]

## Sheet: Additional file 3
Additional file 3. Unconditional identified QTLs and consensus QTLs obtained for C18:2 in six environments.
Unconditional Consensus QTL			Unconditional Identified QTL
QTL	Peak	CI.	QTLa	Chr.b	Position	LOD	Additive	PVc	CI.d	Env.e
ucqLI.A2	105.81	104-106.8	uiqLI5.A2	A2	105.81	3.31142	0.69	4.7344	104-106.8	15NJ
ucqLI.A4-1	30.81	30.2-31.6	uiqLI5.A4	A4	30.81	4.28792	0.79	6.2131	30.2-31.6	15NJ
ucqLI.A4-2	35.71	34.5-36.4	uiqLI1.A4-1	A4	35.71	6.12	-1.18	5.44	34.5-36.4	12NJ
ucqLI.A4-3	39.39	39.14-39.63	uiqLI4.A4	A4	39.01	3.16	0.49	3.56	36.9-39.2	14DL
			uiqLI2.A4	A4	39.41	5.21	-1.11	4.2	39.0-39.5	13NJ
ucqLI.A4-4	44.61	43.9-45.3	uiqLI1.A4-2	A4	44.61	4.02	-0.94	3.54	43.9-45.3	12NJ
ucqLI.A5-1	88.41	88.1-88.7	uiqLI1.A5-1	A5	88.41	13.68	2.41	23.61	88.1-88.7	12NJ
ucqLI.A5-2	89.41	89.0-89.7	uiqLI5.A5-1	A5	89.41	10.3509	1.36	19.0677	89.0-89.7	15NJ
ucqLI.A5-3	91.01	90.5-91.2	uiqLI2.A5-1	A5	91.01	17.28	2.95	32.41	90.5-91.2	13NJ
ucqLI.A5-4	97.21	96.93-97.49	uiqLI5.A5-2	A5	96.51	16.6982	1.7	28.5008	95.9-97.5	15NJ
			uiqLI1.A5-2	A5	97.31	38.51	3.56	51.25	96.5-102.1	12NJ
			uiqLI2.A5-2	A5	97.31	42.56	3.98	59.21	96.5-97.4	13NJ
			uiqLI4.A5-1	A5	97.31	29.19	1.69	43.95	96.5-99.6	14DL
			uiqLI3.A5-1	A5	97.31	29.31	2.24	45.78	96.5-97.5	14NJ
			uiqLI6.A5-1	A5	97.31	10.8175	1.4	19.4904	96.0-97.5	15YL
ucqLI.A5-5	105.01	104.48-105.54	uiqLI1.A5-3	A5	104.71	19.15	2.88	31.52	104.6-106.9	12NJ
			uiqLI2.A5-3	A5	104.91	23.81	3.32	41.37	104.7-112.1	13NJ
			uiqLI4.A5-2	A5	104.91	13.89	1.26	24.36	104.6-106.9	14DL
			uiqLI3.A5-2	A5	104.91	14.94	1.71	26.87	104.6-106.9	14NJ
			uiqLI6.A5-2	A5	104.91	7.23695	1.16	13.5755	104.7-107.1	15YL
			uiqLI5.A5-3	A5	105.91	8.70821	1.34	18.1865	105.0-107.8	15NJ
ucqLI.A9-1	94.51	94.2-95.8	uiqLI4.A9	A9	94.51	2.98	-0.46	3.23	94.2-95.8	14DL
ucqLI.A9-2	96.31	95.6-97.2	uiqLI6.A9	A9	96.31	2.87308	-0.71	5.1025	95.6-97.2	15YL
ucqLI.C3-1	23.2	20.31-26.1	uiqLI3.C3	C3	23.21	3.55	-0.66	3.94	17.2-24.9	14NJ
			uiqLI5.C3	C3	23.21	3.99497	-0.76	5.7801	18.2-27.0	15NJ
ucqLI.C3-2	35.41	34.5-35.8	uiqLI1.C3	C3	35.41	4.19	-0.94	3.53	34.5-35.8	12NJ
ucqLI.C4-1	73.01	68.5-86.6	uiqLI4.C4-1	C4	73.01	3.73	0.56	4.82	68.5-86.6	14DL
ucqLI.C4-2	88.31	87.6-88.3	uiqLI4.C4-2	C4	88.31	2.83	0.46	3.01	87.6-88.3	14DL
ucqLI.C4-3	117.51	116.95-118.06	uiqLI1.C4	C4	117.51	7	-1.24	6.1	115.0-117.9	12NJ
			uiqLI2.C4-1	C4	117.51	7.2	-1.26	5.8	116.7-117.9	13NJ
ucqLI.C4-4	119.71	118.4-121.01	uiqLI4.C4-3	C4	119.71	3.17	0.5	3.45	118.8-126.4	14DL
			uiqLI3.C4-1	C4	119.71	7.52	1.01	8.97	118.9-123.6	14NJ
			uiqLI5.C4-1	C4	119.71	4.81957	0.84	7.0663	118.8-122.7	15NJ
			uiqLI6.C4	C4	119.71	5.28829	0.95	8.9241	118.9-126.2	15YL
ucqLI.C4-5	124.71	121.0-127.3	uiqLI2.C4-2	C4	124.71	4.52	-1.09	4.16	121.0-127.3	13NJ
ucqLI.C4-6	127.81	127.1-130.0	uiqLI3.C4-2	C4	127.81	2.77	0.63	3.41	127.1-130.0	14NJ
ucqLI.C4-7	129.81	128.8-132.0	uiqLI5.C4-2	C4	129.81	3.44162	0.73	5.4491	128.8-132.0	15NJ
DL Dali, YL Yangling, NJ Nanjing, 12, 13, 14, 15 denote the year of 2012, 2013, 2014 and 2015, respectively.
a Identified QTLs detected in different experiments
b Chromosome
c the phenotypic variation explained by the identified QTL
d The 2-LOD confdence interval of QTLs
e The experiment in which QTLs were detected
