# Supplementary material for: Unconditional and conditional QTL analyses of seed fatty acid composition in Brassica napus L
Source: BMC Plant Biol. 2018 Mar 23;18:49. doi: 10.1186/s12870-018-1268-7 (PMC5865336; doi:10.1186/s12870-018-1268-7)
Supplement: Supplementary file 4 — Unconditional identified QTLs and consensus QTLs obtained for C18:3 in six environments. (XLS 27 kb) [file 12870_2018_1268_MOESM4_ESM.xls]

## Sheet: Additional file 4
Additional file 4. Unconditional identified QTLs and consensus QTLs obtained for C18:3 in six environments.
Unconditional Consensus QTL			Unconditional Identified QTL
QTL	Peak	CI.	QTLa	Chr.b	Position	LOD	Additive	PVc	CI.d	Env.e
ucqLN.A1-1	91.01	90.1-92.3	uiqLN2.A1	A1	91.01	3.59	-0.34	2.8	90.1-92.3	13NJ
ucqLN.A1-2	93.71	92.3-94.8	uiqLN6.A1	A1	93.71	2.79496	0.35	5.8455	92.3-94.8	15YL
ucqLN.A4-1	30.81	28.2-31.6	uiqLN5.A4	A4	30.81	3.65428	0.34	5.3553	28.2-31.6	15NJ
ucqLN.A4-2	39.23	39.14-39.33	uiqLN2.A4	A4	39.21	25.69	1.06	27.55	39.2-39.4	13NJ
			uiqLN1.A4	A4	39.41	17.37	0.93	20.3	39.3-39.8	12NJ
ucqLN.A5-1	87.41	87.1-87.8	uiqLN6.A5-1	A5	87.41	5.92193	0.49	11.5684	87.1-87.8	15YL
ucqLN.A5-2	88.41	87.7-88.7	uiqLN4.A5-1	A5	88.41	13.77	0.55	21.58	87.7-88.7	14DL
ucqLN.A5-3	95.11	93.8-95.9	uiqLN5.A5-1	A5	95.11	16.0623	0.78	28.2441	93.8-95.9	15NJ
ucqLN.A5-4	98.87	97.38-100.36	uiqLN6.A5-2	A5	97.51	9.89954	0.62	18.6183	96-101.3	15YL
			uiqLN4.A5-2	A5	99.51	25.99	0.75	39.36	97-102.5	14DL
			uiqLN3.A5-1	A5	99.51	27.95	0.98	46.32	97.5-102.3	14NJ
ucqLN.A5-5	105.12	104.52 - 105.73	uiqLN4.A5-3	A5	104.91	12.74	0.53	20.22	104.6-106.9	14DL
			uiqLN3.A5-2	A5	104.91	14.6	0.71	24.74	104.7-106.9	14NJ
			uiqLN6.A5-3	A5	104.91	4.77834	0.44	9.4598	104.6-107.3	15YL
			uiqLN5.A5-2	A5	105.91	7.39319	0.58	15.9823	105.2-107.8	15NJ
ucqLN.A9	100.91	100.6-101	uiqLN6.A9	A9	100.91	3.4937	-0.35	5.986	100.6-101	15YL
ucqLN.C3-1	22.81	10.8-27	uiqLN5.C3	C3	22.81	2.88393	-0.3	4.1798	10.8-27	15NJ
ucqLN.C3-2	98.21	96.7-103.4	uiqLN1.C3	C3	98.21	3.3	-0.34	3.08	96.7-103.4	12NJ
ucqLN.C4-1	57.71	55.4-62.6	uiqLN4.C4-1	C4	57.71	2.8	0.21	3.19	55.4-62.6	14DL
ucqLN.C4-2	63.81	61.3-65.8	uiqLN2.C4-1	C4	63.81	4.82	0.41	3.84	61.3-65.8	13NJ
ucqLN.C4-3	70.15	67.59-72.72	uiqLN1.C4-1	C4	69.01	8.49	0.57	8.42	68.2-75	12NJ
			uiqLN4.C4-2	C4	71.01	4.86	0.29	6.1	68.2-76.5	14DL
			uiqLN2.C4-2	C4	77.01	3.11	0.34	2.85	69-92.4	13NJ
ucqLN.C4-4	95.31	92.7-95.7	uiqLN6.C4-1	C4	95.31	4.29009	0.4	7.3334	92.7-95.7	15YL
ucqLN.C4-5	102.91	98.5-105.5	uiqLN6.C4-2	C4	102.91	4.21414	0.4	7.6775	98.5-105.5	15YL
ucqLN.C4-6	111.21	110.5-111.91	uiqLN5.C4-1	C4	110.51	2.84505	0.3	4.3778	107.7-111.7	15NJ
			uiqLN2.C4-3	C4	111.31	11.31	0.83	16.13	110.2-111.7	13NJ
ucqLN.C4-7	118.45	117.86-119.05	uiqLN4.C4-3	C4	118.21	3.58	0.23	3.65	117.5-118.8	14DL
			uiqLN1.C4-2	C4	119.71	23.65	1.05	28.82	119.5-125.7	12NJ
			uiqLN2.C4-4	C4	119.71	29.3	1.21	33.37	119.4-134.3	13NJ
			uiqLN3.C4	C4	119.71	4.04	0.32	4.46	118.8-125.8	14NJ
			uiqLN5.C4-2	C4	119.71	6.67275	0.47	10.2474	118.8-122.7	15NJ
ucqLN.C4-8	127.88	127.1-128.66	uiqLN1.C4-3	C4	127.81	9.49	0.73	13.56	127.3-128.9	12NJ
			uiqLN5.C4-3	C4	129.81	4.27056	0.39	7.3992	128.8-136.9	15NJ
ucqLN.C9-1	10.71	10.5-12.6	uiqLN4.C9-1	C9	10.71	5.77	0.29	6.1	10.5-12.6	14DL
ucqLN.C9-2	19.21	17.4-25.5	uiqLN4.C9-2	C9	19.21	4.26	0.26	4.66	17.4-25.5	14DL
DL Dali, YL Yangling, NJ Nanjing, 12, 13, 14, 15 denote the year of 2012, 2013, 2014 and 2015, respectively.
a Identified QTLs detected in different experiments
b Chromosome
c the phenotypic variation explained by the identified QTL
d The 2-LOD confdence interval of QTLs
e The experiment in which QTLs were detected
