# Supplementary material for: Unconditional and conditional QTL analyses of seed fatty acid composition in Brassica napus L
Source: BMC Plant Biol. 2018 Mar 23;18:49. doi: 10.1186/s12870-018-1268-7 (PMC5865336; doi:10.1186/s12870-018-1268-7)
Supplement: Supplementary file 5 — Unconditional unique QTLs obtained for the five fatty acid content in six environments. (XLS 47 kb) [file 12870_2018_1268_MOESM5_ESM.xls]

## Sheet: Additional file 5
Additional file 5. Unconditional unique QTLs obtained for the five fatty acid content in six environments.
Unconditional Unique QTL			Unconditional Consensus QTL
Unique QTL	Peak	CI.	Name	Chromosome	Position	LOD	Additive	PVa	CI.b	Traits	Environments
uuqA1-1	77.81	75.6-79.2	ucqST.A1-1	A1	77.81	4.63295	0.04	8.1474	75.6-79.2	C18:0	15NJ
uuqA1-2	85.41	84.0-88.3	ucqST.A1-2	A1	85.41	2.79	-0.09	5.35	84.0-88.3	C18:0	12NJ
uuqA1-3	91.01	90.1-92.3	ucqLN.A1-1	A1	91.01	3.59	-0.34	2.8	90.1-92.3	C18:3	13NJ
uuqA1-4	93.92	92.69-95.16	ucqLN.A1-2	A1	93.71	2.79496	0.35	5.8455	92.3-94.8	C18:3	15YL
			ucqST.A1-3	A1	94.71	4.89	-0.12	9.39	92.7-98.3	C18:0	12NJ
uuqA1-5	99.31	99.2-99.6	ucqPA.A1-1	A1	99.31	6	0.08	10.66	99.2-99.6	C16:0	15YL
uuqA1-6	100.01	100.0-100.6	ucqST.A1-4	A1	100.01	3.00762	-0.04	5.2805	99.7-100.6	C18:0	15NJ
uuqA1-7	102.31	101.9-102.4	ucqPA.A1-2	A1	102.31	5.8	0.08	10.14	101.9-102.4	C16:0	15YL
uuqA1-8	127.91	126.1-129.6	ucqPA.A1-3	A1	127.91	5.23	0.14	9.26	126.1-129.6	C16:0	12NJ
uuqA2-1	3.41	0-5.4	ucqPA.A2	A2	3.41	3.6	-0.06	5.97	0-5.4	C16:0	15NJ
uuqA2-2	105.81	104-106.8	ucqLI.A2	A2	105.81	3.31142	0.69	4.7344	104-106.8	C18:2	15NJ
uuqA3-1	54.21	49.6-54.8	ucqST.A3-1	A3	54.21	4.74	0.03	8.09	49.6-54.8	C18:0	14DL
uuqA3-2	58.77	57.02-60.52	ucqST.A3-2	A3	58.77	3.04-3.15	0.04	4.89-6.62	57.02-60.52	C18:0	14NJ/15YL
uuqA3-3	62.41	61.4-65.8	ucqST.A3-3	A3	62.41	5.1	0.03	8.41	61.4-65.8	C18:0	14DL
uuqA3-4	68.01	66.77-69.24	ucqST.A3-4	A3	68.01	2.76-3.2	0.03-0.04	4.45-5.39	66.77-69.24	C18:0	14NJ/14DL
uuqA4-1	26.11	21.0-26.6	ucqST.A4	A4	26.11	2.79	-0.09	4.88	21.0-26.6	C18:0	13NJ
uuqA4-2	30.81	30.27-31.34	ucqOL.A4	A4	30.81	3.7975	-1	5.553	30.2-31.6	C18:1	15NJ
			ucqLI.A4-1	A4	30.81	4.28792	0.79	6.2131	30.2-31.6	C18:2	15NJ
			ucqLN.A4-1	A4	30.81	3.65428	0.34	5.3553	28.2-31.6	C18:3	15NJ
uuqA4-3	35.71	35.0-36.4	ucqLI.A4-2	A4	35.71	6.12	-1.18	5.44	34.5-36.4	C18:2	12NJ
uuqA4-4	39.26	39.11-39.41	ucqLI.A4-3	A4	39.39	3.16-5.21	-1.11~0.49	3.56-4.2	39.14-39.63	C18:2	13NJ/14DL
			ucqLN.A4-2	A4	39.23	17.37-25.69	0.93-1.06	20.3-27.55	39.14-39.33	C18:3	12NJ/13NJ
uuqA4-5	44.61	43.9-45.3	ucqLI.A4-4	A4	44.61	4.02	-0.94	3.54	43.9-45.3	C18:2	12NJ
uuqA5-1	87.54	87.32-87.76	ucqPA.A5-1	A5	87.6	4.08-5.73	0.08-0.11	8.39-11.64	87.34-87.87	C16:0	14NJ/15NJ/15YL
			ucqLN.A5-1	A5	87.41	5.92193	0.49	11.5684	87.1-87.8	C18:3	15YL
uuqA5-2	88.41	88.17-88.64	ucqOL.A5-1	A5	88.41	12.2	-3.13	25.52	87.4-88.8	C18:1	13NJ
			ucqLI.A5-1	A5	88.41	13.68	2.41	23.61	88.1-88.7	C18:2	12NJ
			ucqLN.A5-2	A5	88.41	13.77	0.55	21.58	87.7-88.7	C18:3	14DL
uuqA5-3	89.4	89.0-89.7	ucqLI.A5-2	A5	89.41	10.3509	1.36	19.0677	89.0-89.7	C18:2	15NJ
uuqA5-4	91.01	90.91-91.11	ucqLI.A5-3	A5	91.01	17.28	2.95	32.41	90.5-91.2	C18:2	13NJ
			ucqOL.A5-2	A5	91.21	17.64	-2.01	30.11	90.1-91.3	C18:1	14DL
uuqA5-5	95.11	94.0-95.9	ucqLN.A5-3	A5	95.11	16.0623	0.78	28.2441	93.8-95.9	C18:3	15NJ
uuqA5-6	97.25	97.07-97.43	ucqOL.A5-3	A5	97.22	10.57-31.64	-4.36~-1.86	19.83-49.55	96.86-97.57	C18:1	12NJ/13NJ/14NJ/14DL/15NJ/15YL
			ucqLI.A5-4	A5	97.21	10.82-38.51	1.40-3.98	19.49-59.21	96.93-97.49	C18:2	12NJ/13NJ/14NJ/14DL/15NJ/15YL
			ucqPA.A5-2	A5	97.49	6-24.26	0.12-0.16	12.14-42.96	96.88-98.1	C16:0	12NJ/13NJ/14NJ/14DL/15NJ/15YL
			ucqLN.A5-4	A5	98.87	9.90-27.95	0.62-0.98	18.62-46.30	97.38-100.36	C18:3	14NJ/14DL/15YL
uuqA5-7	105.1	104.60-105.32	ucqPA.A5-3	A5	105.01	6.13-15.31	0.09-0.13	11.11-28.71	104.53 - 105.49	C16:0	12NJ/13NJ/14NJ/14DL/15NJ/15YL
			ucqOL.A5-4	A5	105.17	7.05-18.63	-3.72~-1.54	13.70-35.97	104.66-105.68	C18:1	12NJ/13NJ/14NJ/14DL/15NJ/15YL
			ucqLI.A5-5	A5	105.01	7.24-23.81	1.16-3.32	13.58-41.37	104.48-105.54	C18:2	12NJ/13NJ/14NJ/14DL/15NJ/15YL
			ucqLN.A5-5	A5	105.12	4.78-14.60	0.53-0.71	9.46-24.74	104.52 - 105.73	C18:3	14NJ/14DL/15NJ/15YL
uuqA6	49.81	48.0-49.9	ucqST.A6	A6	49.81	2.75	-0.04	4.42	48.0-49.9	C18:0	14NJ
uuqA7	66.51	63.3-66.5	ucqST.A7	A7	66.51	3.97	0.12	7.68	63.3-66.5	C18:0	13NJ
uuqA8	39.61	39.4-41.0	ucqST.A8	A8	39.61	4.03	0.11	7.86	39.4-41.0	C18:0	13NJ
uuqA9-1	14.31	6.3-14.8	ucqPA.A9-1	A9	14.31	3.23	-0.07	4.28	6.3-14.8	C16:0	14NJ
uuqA9-2	74.31	72.7-75.0	ucqST.A9-1	A9	74.31	3.94	-0.03	6.46	72.7-75.0	C18:0	14DL
uuqA9-3	88.51	88-89.1	ucqPA.A9-2	A9	88.51	3.2	-0.08	5.69	88-89.1	C16:0	13NJ
uuqA9-4	93.19	93.01-93.36	ucqPA.A9-3	A9	93.11	4.06	-0.04	5.02	92.9-93.3	C16:0	14DL
			ucqST.A9-2	A9	93.51	3.57	-0.04	5.66	93.1-93.8	C18:0	14NJ
uuqA9-5	94.51	93.91-95.1	ucqOL.A9-1	A9	94.51	3.64	0.73	4.02	94.2-95.8	C18:1	14DL
			ucqLI.A9-1	A9	94.51	2.98	-0.46	3.23	94.2-95.8	C18:2	14DL
uuqA9-6	96.31	95.83-96.79	ucqOL.A9-2	A9	96.31	2.91214	0.95	5.2592	95.6-97.2	C18:1	15YL
			ucqLI.A9-2	A9	96.31	2.87308	-0.71	5.1025	95.6-97.2	C18:2	15YL
uuqA9-7	100.91	100.6-101	ucqLN.A9	A9	100.91	3.4937	-0.35	5.986	100.6-101	C18:3	15YL
uuqC1-1	22.51	16.4-23.8	ucqOL.C1	C1	22.51	3.29	0.98	3.62	16.4-23.8	C18:1	14NJ
uuqC1-2	46.61	45.6-47.0	ucqST.C1-1	C1	46.61	6.88	0.16	13.71	45.6-47.0	C18:0	13NJ
uuqC1-3	61.21	60.5-62.6	ucqST.C1-2	C1	61.21	3.78	-0.12	7.26	60.5-62.6	C18:0	13NJ
uuqC2-1	47.51	40.8-49.7	ucqPA.C2-1	C2	47.51	3.83	0.08	5.1	40.8-49.7	C16:0	14NJ
uuqC2-2	57.31	57.1-57.4	ucqPA.C2-2	C2	57.31	2.86	0.07	3.89	57.1-57.4	C16:0	14NJ
uuqC2-3	98.41	94-106.5	ucqPA.C2-3	C2	98.41	3.21	-0.04	3.84	94-106.5	C16:0	14DL
uuqC3-1	23.15	20.43-25.87	ucqLN.C3-1	C3	22.81	2.88393	-0.3	4.1798	10.8-27	C18:3	15NJ
			ucqLI.C3-1	C3	23.2	3.55-3.99	-0.76~-0.66	3.94-5.78	20.31-26.1	C18:2	14NJ/15NJ
uuqC3-2	32.01	32.0-33.2	ucqST.C3-1	C3	32.01	3.95	0.05	7.38	31.6-33.2	C18:0	14NJ
uuqC3-3	35.23	34.62-35.83	ucqPA.C3-1	C3	34.01	4.05	-0.09	6.97	32-35.4	C16:0	13NJ
			ucqLI.C3-2	C3	35.41	4.19	-0.94	3.53	34.5-35.8	C18:2	12NJ
uuqC3-4	41.29	41.0-41.54	ucqST.C3-2	C3	41.3	8.27-9.47	0.04-0.07	15.24-17.4	41.07-41.54	C18:0	14NJ/14DL/15NJ
uuqC3-5	42.11	41.4-42.7	ucqST.C3-3	C3	42.11	4.11432	0.04	8.6319	41.4-42.7	C18:0	15YL
uuqC3-6	46.62	45.7-47.55	ucqPA.C3-2	C3	46.61	7.14	0.11	9.95	45.5-48.1	C16:0	14NJ
			ucqST.C3-4	C3	46.65	3.82-8.77	0.04-0.07	8.20-15.51	45.32-47.97	C18:0	14NJ/15YL
uuqC3-7	97.53	96.94-98.12	ucqOL.C3	C3	97.51	3.16	1.66	4.46	96.6-98.2	C18:1	12NJ
			ucqLN.C3-2	C3	98.21	3.3	-0.34	3.08	96.7-103.4	C18:3	12NJ
uuqC4-1	58.71	56.02-61.39	ucqLN.C4-1	C4	57.71	2.8	0.21	3.19	55.4-62.6	C18:3	14DL
			ucqOL.C4-1	C4	59.71	3.17	-0.71	3.77	55.4-62.6	C18:1	14DL
uuqC4-2	63.81	61.0-65.8	ucqLN.C4-2	C4	63.81	4.82	0.41	3.84	61.3-65.8	C18:3	13NJ
uuqC4-3	70.47	68.45-72.5	ucqLN.C4-3	C4	70.15	3.11-8.49	0.29-0.57	2.85-8.42	67.59-72.72	C18:3	12NJ/13NJ/14DL
			ucqOL.C4-2	C4	71.01	3.86-5.34	-1.13~-0.97	4.93-7.09	66.65-75.36	C18:1	14NJ/14DL
			ucqLI.C4-1	C4	73.01	3.73	0.56	4.82	68.5-86.6	C18:2	14DL
uuqC4-4	88.31	87.6-88.3	ucqLI.C4-2	C4	88.31	2.83	0.46	3.01	87.6-88.3	C18:2	14DL
uuqC4-5	95.31	92.7-95.7	ucqLN.C4-4	C4	95.31	4.29009	0.4	7.3334	92.7-95.7	C18:3	15YL
uuqC4-6	102.91	98.5-105.5	ucqLN.C4-5	C4	102.91	4.21414	0.4	7.6775	98.5-105.5	C18:3	15YL
uuqC4-7	111.09	110.43-111.76	ucqOL.C4-3	C4	110.21	2.91865	-0.94	5.0736	107.7-111.7	C18:1	15YL
			ucqLN.C4-6	C4	111.21	2.85-11.31	0.30-0.83	4.38-16.13	110.5-111.91	C18:3	13NJ/15NJ
uuqC4-8	117.51	116.95-118.06	ucqLI.C4-3	C4	117.51	7.0-7.2	-1.26~-1.24	5.80-6.10	116.95-118.06	C18:2	12NJ/13NJ
uuqC4-9	118.57	118.17-118.97	ucqOL.C4-4	C4	118.46	3.29-4.75	-1.17~-0.70	3.52-7.74	117.86-119.06	C18:1	14NJ/14DL/15NJ/15YL
			ucqLN.C4-7	C4	118.45	4.04-29.30	0.23-1.21	3.65-33.37	117.86-119.05	C18:3	12NJ/13NJ/14NJ/14DL/15NJ
			ucqLI.C4-4	C4	119.71	3.17-7.52	0.50-1.01	3.45-8.97	118.4-121.01	C18:2	14NJ/14DL/15NJ/15YL
uuqC4-10	124.71	122.51-126.9	ucqOL.C4-5	C4	124.71	3.98846	-1.1	6.6103	122.7-128.8	C18:1	15NJ
			ucqLI.C4-5	C4	124.71	4.52	-1.09	4.16	121.0-127.3	C18:2	13NJ
uuqC4-11	127.86	127.17-128.55	ucqLI.C4-6	C4	127.81	2.77	0.63	3.41	127.1-130.0	C18:2	14NJ
			ucqLN.C4-8	C4	127.88	4.27-9.49	0.39-0.73	7.40-13.56	127.1-128.66	C18:3	12NJ/15NJ
uuqC4-12	129.81	128.31-131.3	ucqOL.C4-6	C4	129.81	4.0362	-1.07	6.4935	128.8-137	C18:1	15NJ
			ucqLI.C4-7	C4	129.81	3.44162	0.73	5.4491	128.8-132.0	C18:2	15NJ
uuqC5	36.51	25.4-46.9	ucqST.C5	C5	36.51	4.47	0.11	8.26	25.4-46.9	C18:0	12NJ
uuqC6	27.61	22.3-29.8	ucqOL.C6	C6	27.61	3.58	-1.01	3.88	22.3-29.8	C18:1	14NJ
uuqC7-1	2.01	0-5.7	ucqPA.C7-1	C7	2.01	3.03	0.06	5.63	0-5.7	C16:0	15YL
uuqC7-2	43.41	42.5-48.8	ucqPA.C7-2	C7	43.41	4.08	0.09	7.02	42.5-48.8	C16:0	13NJ
uuqC7-3	61.41	60.6-62.6	ucqPA.C7-3	C7	61.41	5.97	0.13	10.75	60.6-62.6	C16:0	12NJ
uuqC9-1	0.01	0-1.4	ucqPA.C9-1	C9	0.01	5.36	-0.05	6.97	0-1.4	C16:0	14DL
uuqC9-2	1.81	1-4.8	ucqPA.C9-2	C9	1.81	3.34	-0.06	5.46	1-4.8	C16:0	15YL
uuqC9-3	6.11	5.1-7.5	ucqPA.C9-3	C9	6.11	7.16	-0.06	9.23	5.1-7.5	C16:0	14DL
uuqC9-4	10.71	10.5-12.6	ucqLN.C9-1	C9	10.71	5.77	0.29	6.1	10.5-12.6	C18:3	14DL
uuqC9-5	19.21	17.4-25.5	ucqLN.C9-2	C9	19.21	4.26	0.26	4.66	17.4-25.5	C18:3	14DL
DL Dali, YL Yangling, NJ Nanjing, 12, 13, 14, 15 denote the year of 2012, 2013, 2014 and 2015, respectively.
a the phenotypic variation explained by the consensus QTL
b The 2-LOD confdence interval of QTLs
