# Supplementary material for: Unconditional and conditional QTL analyses of seed fatty acid composition in Brassica napus L
Source: BMC Plant Biol. 2018 Mar 23;18:49. doi: 10.1186/s12870-018-1268-7 (PMC5865336; doi:10.1186/s12870-018-1268-7)
Supplement: Supplementary file 6 — Conditional identified QTLs and consensus QTLs obtained for C16:0 in six environments. (XLS 50 kb) [file 12870_2018_1268_MOESM6_ESM.xls]

## Sheet: Additional file 6
Additional file 6. Conditional identified QTLs and consensus QTLs obtained for C16:0 in six environments.
Conditional Consensus QTL			Conditional Identified QTL
Consensus QTL	Peak	CI.	QTLa	Chr.b	Position	LOD	Additive	PVc	CI.d	Environments	Traite
ccqPA.A1-1	58.51	57.6-60.9	ciqPA/LI3.A1	A1	58.51	3.48719	0.0651	5.4364	57.6-60.9	14NJ	C16:0|C18:2
ccqPA.A1-2	99.31	99.2-100.1	ciqPA/ST6.A1	A1	99.31	3.38954	0.0545	5.9133	99.2-100.1	15YL	C16:0|C18:0
ccqPA.A1-3	127.91	126.65-129.16	ciqPA/ST1.A1	A1	127.91	5.23187	0.1442	9.3032	126.2-129.6	12NJ	C16:0|C18:0
			ciqPA/OL1.A1	A1	127.91	5.3382	0.141	10.4868	125.9-129.6	12NJ	C16:0|C18:1
ccqPA.A1-4	130.71	130.4-131.4	ciqPA/LN1.A1	A1	130.71	3.86911	0.1337	7.3125	130.4-131.4	12NJ	C16:0|C18:3
ccqPA.A3-1	26.21	21.9-28.6	ciqPA/ST6.A3	A3	26.21	2.9295	-0.0516	4.7781	21.9-28.6	15YL	C16:0|C18:0
ccqPA.A3-2	34.51	33.73-35.28	ciqPA/LI4.A3	A3	34.41	2.95554	-0.0233	3.8946	33.3-35.5	14DL	C16:0|C18:2
			ciqPA/OL4.A3	A3	34.61	2.89261	-0.024	4.0162	33.6-35.8	14DL	C16:0|C18:1
ccqPA.A4-1	11.81	11.6-17.8	ciqPA/LI2.A4	A4	11.81	3.55446	0.0765	6.708	11.6-17.8	13NJ	C16:0|C18:2
ccqPA.A4-2	44.61	41.1-48.5	ciqPA/LI1.A4	A4	44.61	3.53493	0.092	6.7481	41.1-48.5	12NJ	C16:0|C18:2
ccqPA.A5-1	74.81	74.4-78.3	ciqPA/ST3.A5-1	A5	74.81	3.38086	-0.0646	4.9434	74.4-78.3	14NJ	C16:0|C18:0
ccqPA.A5-2	88.11	87.2-88.1	ciqPA/ST3.A5-2	A5	88.11	8.48036	0.1389	17.2222	87.2-88.1	14NJ	C16:0|C18:0
ccqPA.A5-3	91.21	90.9-91.3	ciqPA/ST4.A5-1	A5	91.21	16.479	0.0925	28.4577	90.9-91.3	14DL	C16:0|C18:0
ccqPA.A5-4	91.41	91.3-92	ciqPA/ST3.A5-3	A5	91.41	12.4102	0.1496	23.9405	91.3-92	14NJ	C16:0|C18:0
ccqPA.A5-5	96.65	96.17-97.13	ciqPA/LN1.A5-1	A5	95.91	4.14904	0.1058	7.339	94-96	12NJ	C16:0|C18:3
			ciqPA/LN3.A5	A5	96.01	4.77617	0.0797	7.902	94.1-97.3	14NJ	C16:0|C18:3
			ciqPA/ST6.A5-1	A5	96.51	10.9216	0.1015	19.9553	96-101.4	15YL	C16:0|C18:0
			ciqPA/ST5.A5-1	A5	96.51	12.5817	0.1139	24.3879	95.9-97.5	15NJ	C16:0|C18:0
			ciqPA/ST3.A5-4	A5	96.51	19.5973	0.1718	34.837	95.7-97.3	14NJ	C16:0|C18:0
			ciqPA/LI6.A5	A5	96.51	2.59315	0.0321	4.781	93.8-104.6	15YL	C16:0|C18:2
			ciqPA/LN6.A5-1	A5	96.51	4.91288	0.0542	9.737	93.8-103.8	15YL	C16:0|C18:3
			ciqPA/OL6.A5	A5	97.31	2.59966	0.0335	5.2339	93.8-104.6	15YL	C16:0|C18:1
			ciqPA/ST2.A5-1	A5	97.51	8.56282	0.1347	15.7748	96.3-102.4	13NJ	C16:0|C18:0
			ciqPA/ST4.A5-2	A5	97.51	24.2758	0.1092	39.1634	96.9-100.9	14DL	C16:0|C18:0
			ciqPA/LN2.A5-1	A5	97.51	8.24383	0.1329	15.5007	96.2-102.2	13NJ	C16:0|C18:3
			ciqPA/ST1.A5-1	A5	99.51	5.81777	0.1366	11.8007	97.3-103.4	12NJ	C16:0|C18:0
ccqPA.A5-6	104.79	104.34-105.24	ciqPA/LN4.A5-1	A5	101.51	8.21128	0.0527	11.7847	97.5-104.6	14DL	C16:0|C18:3
			ciqPA/ST1.A5-2	A5	104.61	6.12591	0.1311	10.9285	103.4-104.9	12NJ	C16:0|C18:0
			ciqPA/LN2.A5-2	A5	104.71	5.21668	0.1112	10.2361	104.6-107.2	13NJ	C16:0|C18:3
			ciqPA/ST2.A5-2	A5	104.91	6.00439	0.1137	11.3057	104.6-107.2	13NJ	C16:0|C18:0
			ciqPA/ST3.A5-5	A5	104.91	11.1234	0.1285	21.9944	104.6-107	14NJ	C16:0|C18:0
			ciqPA/ST4.A5-3	A5	104.91	15.3202	0.0894	26.9611	104.6-106.9	14DL	C16:0|C18:0
			ciqPA/ST6.A5-2	A5	105.91	6.36461	0.083	13.45	104.6-107.9	15YL	C16:0|C18:0
ccqPA.A5-7	107.37	106.57-108.17	ciqPA/ST5.A5-2	A5	106.91	6.9006	0.0917	15.8663	104.7-107.9	15NJ	C16:0|C18:0
			ciqPA/LN6.A5-2	A5	106.91	2.90997	0.0458	6.9021	104.9-107.9	15YL	C16:0|C18:3
			ciqPA/LN4.A5-2	A5	106.91	8.97729	0.0548	12.8606	104.9-109.1	14DL	C16:0|C18:3
			ciqPA/OL4.A5	A5	107.91	4.63078	0.0314	6.458	104.9-110.1	14DL	C16:0|C18:1
			ciqPA/LI4.A5	A5	107.91	3.63692	0.028	5.2006	104.9-111.2	14DL	C16:0|C18:2
			ciqPA/OL1.A5	A5	108.81	2.84487	0.0885	5.4485	104.9-110.6	12NJ	C16:0|C18:1
			ciqPA/LN1.A5-2	A5	108.81	5.06695	0.1184	8.8965	104.9-110.4	12NJ	C16:0|C18:3
ccqPA.A6	94.51	93.16-95.85	ciqPA/OL3.A6	A6	94.51	2.9078	-0.0576	4.652	92.3-96	14NJ	C16:0|C18:1
			ciqPA/LI3.A6	A6	94.51	2.85355	-0.0583	4.4185	92.3-96.2	14NJ	C16:0|C18:2
ccqPA.A9-1	19.21	18.5-19.4	ciqPA/LI6.A9	A9	19.21	4.27707	-0.0431	8.1712	18.5-19.4	15YL	C16:0|C18:2
ccqPA.A9-2	35.11	34.5-36	ciqPA/LI4.A9	A9	35.11	3.07272	-0.0252	4.3347	34.5-36	14DL	C16:0|C18:2
ccqPA.A9-3	87.61	86.5-88	ciqPA/LN4.A9-1	A9	87.61	3.28104	-0.032	4.5256	86.5-88	14DL	C16:0|C18:3
ccqPA.A9-4	88.51	88.12-88.89	ciqPA/ST2.A9-1	A9	88.51	3.255	-0.0813	5.7804	88-89.1	13NJ	C16:0|C18:0
			ciqPA/LN2.A9	A9	88.51	3.20726	-0.0816	5.8605	88-89.1	13NJ	C16:0|C18:3
ccqPA.A9-5	93.51	93.3-94	ciqPA/LN4.A9-2	A9	93.51	3.69768	-0.0332	4.9123	93.3-94	14DL	C16:0|C18:3
ccqPA.A9-6	94.51	93.91-95.1	ciqPA/ST4.A9	A9	94.51	2.62136	-0.0309	3.2368	94.2-95.8	14DL	C16:0|C18:0
			ciqPA/ST2.A9-2	A9	94.51	2.76892	-0.0736	4.6821	94-95.8	13NJ	C16:0|C18:0
ccqPA.C2-1	46.21	45.2-46.8	ciqPA/ST3.C2-1	C2	46.21	2.84487	0.0522	3.7967	45.2-46.8	14NJ	C16:0|C18:0
ccqPA.C2-2	57.31	57.1-57.4	ciqPA/ST3.C2-2	C2	57.31	2.61919	0.0499	3.5333	57.1-57.4	14NJ	C16:0|C18:0
ccqPA.C2-3	101.34	99.34-103.34	ciqPA/OL4.C2	C2	100.71	5.01487	-0.032	7.069	96.3-105.2	14DL	C16:0|C18:1
			ciqPA/LI4.C2	C2	100.71	3.60871	-0.0271	5.172	99.5-107.2	14DL	C16:0|C18:2
			ciqPA/LN4.C2-1	C2	100.71	5.64851	-0.0407	7.3255	96.2-104	14DL	C16:0|C18:3
			ciqPA/ST4.C2-1	C2	103.11	3.91902	-0.0383	4.9158	99.1-106.9	14DL	C16:0|C18:0
ccqPA.C2-4	109.68	109.31-110.05	ciqPA/ST4.C2-2	C2	109.61	4.49624	-0.0408	5.5308	109.4-110.2	14DL	C16:0|C18:0
			ciqPA/LN4.C2-2	C2	110.21	3.02932	-0.0303	4.0097	108.3-110.4	14DL	C16:0|C18:3
ccqPA.C3-1	25.1	23.7-26.51	ciqPA/ST2.C3-1	C3	25.11	2.72769	-0.0747	4.742	22.9-27.8	13NJ	C16:0|C18:0
			ciqPA/LI2.C3-1	C3	25.11	3.02281	-0.0683	5.9722	23-27.8	13NJ	C16:0|C18:2
			ciqPA/LN2.C3-1	C3	25.11	2.60834	-0.0733	4.6054	22.9-27.8	13NJ	C16:0|C18:3
ccqPA.C3-2	31.9	30.91-32.89	ciqPA/OL2.C3-1	C3	31.61	2.62136	-0.0702	4.8088	28.1-32	13NJ	C16:0|C18:1
			ciqPA/LI3.C3-1	C3	32.01	3.9928	0.0733	7.1085	30.9-33.2	14NJ	C16:0|C18:2
ccqPA.C3-3	34.01	33.05-34.96	ciqPA/ST2.C3-2	C3	34.01	4.15555	-0.0908	7.1717	32-35.4	13NJ	C16:0|C18:0
			ciqPA/LI2.C3-2	C3	34.01	4.94977	-0.086	9.6582	33.2-35.4	13NJ	C16:0|C18:2
			ciqPA/LN2.C3-2	C3	34.01	3.70853	-0.0863	6.5312	32-34.3	13NJ	C16:0|C18:3
ccqPA.C3-4	35.91	35.5-36.5	ciqPA/LI4.C3-1	C3	35.91	2.88827	0.0244	4.1825	35.5-36.5	14DL	C16:0|C18:2
ccqPA.C3-5	36.81	36.5-37	ciqPA/LN3.C3-1	C3	36.81	3.82354	0.0728	6.7278	36.5-37	14NJ	C16:0|C18:3
ccqPA.C3-6	38.4	37.49-39.32	ciqPA/OL2.C3-2	C3	37.41	2.66476	-0.0739	5.0077	37.2-39.8	13NJ	C16:0|C18:1
			ciqPA/LI2.C3-3	C3	39.41	4.48322	-0.0818	8.7941	37.2-39.8	13NJ	C16:0|C18:2
ccqPA.C3-7	41.46	41.17-41.74	ciqPA/OL6.C3	C3	41.31	3.43728	0.0384	6.9565	40.7-41.4	15YL	C16:0|C18:1
			ciqPA/OL3.C3	C3	41.31	9.86048	0.1097	17.2077	39.8-42.6	14NJ	C16:0|C18:1
			ciqPA/LI3.C3-2	C3	41.31	9.15523	0.1081	15.322	40.7-42.4	14NJ	C16:0|C18:2
			ciqPA/LI6.C3-1	C3	42.11	5.54218	0.0477	10.6296	41.4-42.7	15YL	C16:0|C18:2
ccqPA.C3-8	43.71	43.36-44.05	ciqPA/LI5.C3-1	C3	43.71	3.3635	0.0496	6.58	43.2-44	15NJ	C16:0|C18:2
			ciqPA/LI6.C3-2	C3	43.71	4.15555	0.0425	8.379	43-45.4	15YL	C16:0|C18:2
			ciqPA/LN5.C3	C3	43.71	3.00111	0.051	5.9992	43.2-45.4	15NJ	C16:0|C18:3
			ciqPA/LN3.C3-2	C3	43.71	6.29734	0.0936	10.9688	42.9-45.4	14NJ	C16:0|C18:3
ccqPA.C3-9	46.24	45.31-47.18	ciqPA/LI4.C3-2	C3	45.91	2.91214	0.0245	4.199	44-46.6	14DL	C16:0|C18:2
			ciqPA/LI3.C3-3	C3	46.61	8.06589	0.1019	13.7732	45.4-48.1	14NJ	C16:0|C18:2
ccqPA.C3-10	51.03	48.97-53.1	ciqPA/LI5.C3-2	C3	50.31	4.08828	0.0533	7.7276	50-56.6	15NJ	C16:0|C18:2
			ciqPA/OL5.C3	C3	51.51	4.59606	0.0544	8.8438	50.5-56.8	15NJ	C16:0|C18:1
			ciqPA/LN4.C3	C3	51.51	2.64523	0.0263	3.0503	50-59.8	14DL	C16:0|C18:3
ccqPA.C4-1	86.74	82.41-91.07	ciqPA/ST3.C4	C4	80.61	3.50672	0.0647	5.9739	68.4-87.6	14NJ	C16:0|C18:0
			ciqPA/ST4.C4	C4	88.31	2.63221	0.0308	3.2065	78.6-88.3	14DL	C16:0|C18:0
ccqPA.C4-2	149.89	145.81-153.97	ciqPA/LN3.C4	C4	148.11	3.8626	-0.0772	7.5269	141.4-151.2	14NJ	C16:0|C18:3
			ciqPA/OL3.C4	C4	153.91	3.03149	-0.0587	4.8672	141.5-156.2	14NJ	C16:0|C18:1
ccqPA.C5-1	65.71	64.5-67.1	ciqPA/ST6.C5	C5	65.71	2.85355	0.0486	4.6591	64.5-67.1	15YL	C16:0|C18:0
ccqPA.C5-2	68.11	66.2-71.2	ciqPA/LN6.C5	C5	68.11	2.81883	0.0405	5.4296	66.2-71.2	15YL	C16:0|C18:3
ccqPA.C7-1	38.41	36.6-40	ciqPA/OL2.C7	C7	38.41	3.33746	0.0777	6.1203	36.6-40	13NJ	C16:0|C18:1
ccqPA.C7-2	43.41	41.35-45.46	ciqPA/ST2.C7	C7	43.41	4.08177	0.0903	7.0196	42.5-48.9	13NJ	C16:0|C18:0
			ciqPA/LI2.C7	C7	43.41	3.91902	0.0757	7.5012	40-49.4	13NJ	C16:0|C18:2
			ciqPA/LN2.C7	C7	43.41	3.83005	0.0882	6.7457	42.5-49	13NJ	C16:0|C18:3
ccqPA.C7-3	61.4	60.98-61.83	ciqPA/ST1.C7-1	C7	61.41	5.9024	0.1283	10.6597	60.6-62.7	12NJ	C16:0|C18:0
			ciqPA/OL1.C7	C7	61.41	4.76315	0.1118	9.3078	60.6-62.9	12NJ	C16:0|C18:1
			ciqPA/LI1.C7-1	C7	61.41	6.57727	0.1356	13.1307	60.6-61.8	12NJ	C16:0|C18:2
			ciqPA/LN1.C7	C7	61.41	5.52048	0.1221	9.7259	60.6-62.5	12NJ	C16:0|C18:3
ccqPA.C7-4	66.06	65.82-66.29	ciqPA/ST1.C7-2	C7	65.61	4.07309	0.1085	7.5141	64.5-66	12NJ	C16:0|C18:0
			ciqPA/LI1.C7-2	C7	66.11	3.41558	0.1079	7.4339	66-66.5	12NJ	C16:0|C18:2
ccqPA.C7-5	140.55	139.83-141.27	ciqPA/LN5.C7	C7	140.41	4.9259	0.0649	9.9532	139-140.8	15NJ	C16:0|C18:3
			ciqPA/OL5.C7	C7	140.81	5.07563	0.058	10.0987	132.4-141.5	15NJ	C16:0|C18:1
			ciqPA/LI5.C7	C7	140.81	5.99354	0.0665	11.8345	139-141.5	15NJ	C16:0|C18:2
ccqPA.C9-1	1.35	0.25-2.45	ciqPA/ST4.C9-1	C9	0.01	4.12951	-0.04	5.3548	0-3.8	14DL	C16:0|C18:0
			ciqPA/ST6.C9-1	C9	1.01	4.32915	-0.0659	8.5238	0-4.1	15YL	C16:0|C18:0
			ciqPA/OL6.C9-1	C9	2.81	4.53313	-0.0474	10.538	0.1-5.8	15YL	C16:0|C18:1
			ciqPA/LI6.C9-1	C9	2.81	5.12988	-0.0492	11.2312	0.5-5.1	15YL	C16:0|C18:2
ccqPA.C9-2	6.11	5.23-6.98	ciqPA/ST4.C9-2	C9	6.11	4.88033	-0.0434	6.2266	5.2-7.5	14DL	C16:0|C18:0
			ciqPA/LN3.C9	C9	6.11	3.78014	-0.0708	6.2741	4.8-7.5	14NJ	C16:0|C18:3
ccqPA.C9-3	8.16	7.69-8.64	ciqPA/OL4.C9	C9	7.51	17.0475	-0.0636	28.0025	6.1-8.8	14DL	C16:0|C18:1
			ciqPA/LN4.C9	C9	7.51	17.6746	-0.0772	26.2587	7.2-9.1	14DL	C16:0|C18:3
			ciqPA/LN6.C9	C9	8.51	6.26913	-0.0617	12.9778	7.5-9.2	15YL	C16:0|C18:3
			ciqPA/ST6.C9-2	C9	8.61	3.88647	-0.0568	6.4162	7.5-9.2	15YL	C16:0|C18:0
ccqPA.C9-4	11.35	10.77-11.92	ciqPA/LI6.C9-2	C9	10.71	3.41558	-0.0377	6.6308	9.2-12	15YL	C16:0|C18:2
			ciqPA/LI4.C9	C9	10.71	15.5177	-0.0599	25.4484	9.4-11.2	14DL	C16:0|C18:2
			ciqPA/OL6.C9-2	C9	11.71	3.95591	-0.0428	8.4918	9.2-12.2	15YL	C16:0|C18:1
			ciqPA/ST6.C9-3	C9	12.51	3.53927	-0.055	5.854	10.7-12.9	15YL	C16:0|C18:0
DL Dali, YL Yangling, NJ Nanjing, 12, 13, 14, 15 denote the year of 2012, 2013, 2014 and 2015, respectively.
a Conditional identified QTLs detected in different experiments based on the the conditional phenotypic value of C16:0 without the influence of other traits
b Chromosome
c the phenotypic variation explained by the identified QTL
d The 2-LOD confdence interval of QTLs
e The experiment in which QTLs were detected
