# Supplementary material for: Unconditional and conditional QTL analyses of seed fatty acid composition in Brassica napus L
Source: BMC Plant Biol. 2018 Mar 23;18:49. doi: 10.1186/s12870-018-1268-7 (PMC5865336; doi:10.1186/s12870-018-1268-7)
Supplement: Supplementary file 9 — QTL comparison between unconditional and conditional consensus QTLs for C16:0. (XLS 33 kb) [file 12870_2018_1268_MOESM9_ESM.xls]

## Sheet: Additional file 13
Additional file 9. QTL comparison between unconditional and conditional consensus QTLs for C16:0.
Conditional Consensus QTL							Unconditional Consensus QTL
Consensus QTL	Peak	CI.a	Chr.b	LOD	Additive	PVc	Consensus QTL	Peak	CI.	Chr.	LOD	Additive	PV
ccqPA.A1-1	58.51	57.6-60.9	A1	3.48719	0.0651	5.4364
ccqPA.A1-2	99.31	99.2-100.1	A1	3.38954	0.0545	5.9133	ucqPA.A1-1	99.31	99.2-99.6	A1	6	0.08	10.66
							ucqPA.A1-2	102.31	101.9-102.4	A1	5.8	0.08	10.14
ccqPA.A1-3	127.91	126.65-129.16	A1	5.23-5.34	0.14	9.30-10.49	ucqPA.A1-3	127.91	126.1-129.6	A1	5.23	0.14	9.26
ccqPA.A1-4	130.71	130.4-131.4	A1	3.86911	0.1337	7.3125
							ucqPA.A2	3.41	0-5.4	A2	3.6		5.97
ccqPA.A3-1	26.21	21.9-28.6	A3	2.9295	-0.0516	4.7781
ccqPA.A3-2	34.51	33.73-35.28	A3	2.89-2.96	-0.0233	3.89-4.02
ccqPA.A4-1	11.81	11.6-17.8	A4	3.55446	0.0765	6.708
ccqPA.A4-2	44.61	41.1-48.5	A4	3.53493	0.092	6.7481
ccqPA.A5-1	74.81	74.4-78.3	A5	3.38086	-0.0646	4.9434
ccqPA.A5-2	88.11	87.2-88.1	A5	8.48036	0.1389	17.2222	ucqPA.A5-1	87.6	87.34-87.87	A5	4.08-5.73	0.08-0.11	8.39-11.64
ccqPA.A5-3	91.21	90.9-91.3	A5	16.479	0.0925	28.4577
ccqPA.A5-4	91.41	91.3-92	A5	12.4102	0.1496	23.9405
ccqPA.A5-5	96.65	96.17-97.13	A5	2.59-24.28	0.03-0.17	4.78-39.16	ucqPA.A5-2	97.49	96.88-98.1	A5	6-24.26	0.12-0.16	12.14-42.96
ccqPA.A5-6	104.79	104.34-105.24	A5	5.22-15.32	0.05-0.13	10.24-26.96	ucqPA.A5-3	105.01	104.53 - 105.49	A5	6.13-15.31	0.09-0.13	11.11-28.71
ccqPA.A5-7	107.37	106.57-108.17	A5	2.84-8.98	0.03-0.12	5.20-15.87
ccqPA.A6	94.51	93.16-95.85	A6	2.85-2.91	-0.06	4.42-4.65
							ucqPA.A9-1	14.31	6.3-14.8	A9	3.23	-0.07	4.28
ccqPA.A9-1	19.21	18.5-19.4	A9	4.27707	-0.0431	8.1712
ccqPA.A9-2	35.11	34.5-36	A9	3.07272	-0.0252	4.3347
ccqPA.A9-3	87.61	86.5-88	A9	3.28104	-0.032	4.5256
ccqPA.A9-4	88.51	88.12-88.89	A9	3.21-3.26	-0.08	5.78-5.86	ucqPA.A9-2	88.51	88-89.1	A9	3.2	-0.08	5.69
ccqPA.A9-5	93.51	93.3-94	A9	3.69768	-0.0332	4.9123	ucqPA.A9-3	93.11	92.9-93.3	A9	4.06	-0.04	5.02
ccqPA.A9-6	94.51	93.91-95.1	A9	2.62-2.77	-0.07~-0.03	3.24-4.68
ccqPA.C2-1	46.21	45.2-46.8	C2	2.84487	0.0522	3.7967	ucqPA.C2-1	47.51	40.8-49.7	C2	3.83	0.08	5.1
ccqPA.C2-2	57.31	57.1-57.4	C2	2.61919	0.0499	3.5333	ucqPA.C2-2	57.31	57.1-57.4	C2	2.86	0.07	3.89
ccqPA.C2-3	101.34	99.34-103.34	C2	3.61-5.01	-0.04~-0.03	4.92-7.07	ucqPA.C2-3	98.41	94-106.5	C2	3.21	-0.04	3.84
ccqPA.C2-4	109.68	109.31-110.05	C2	3.03-4.50	-0.04~-0.03	4.01-5.53
ccqPA.C3-1	25.1	23.7-26.51	C3	2.61-3.02	-0.07	4.61-5.97
ccqPA.C3-2	31.9	30.91-32.89	C3	2.62-3.99	-0.07~0.07	4.81-7.11
ccqPA.C3-3	34.01	33.05-34.96	C3	3.71-4.95	-0.09	6.53-9.66	ucqPA.C3-1	34.01	32-35.4	C3	4.05	-0.09	6.97
ccqPA.C3-4	35.91	35.5-36.5	C3	2.88827	0.0244	4.1825
ccqPA.C3-5	36.81	36.5-37	C3	3.82354	0.0728	6.7278
ccqPA.C3-6	38.4	37.49-39.32	C3	2.66-4.48	-0.08~-0.07	5.01-8.79
ccqPA.C3-7	41.46	41.17-41.74	C3	3.44-9.86	0.04-0.11	6.96-15.32
ccqPA.C3-8	43.71	43.36-44.05	C3	3.0-6.30	0.04-0.09	6.0-10.97
ccqPA.C3-9	46.24	45.31-47.18	C3	2.91214	0.0245	4.199	ucqPA.C3-2	46.61	45.5-48.1	C3	7.14	0.11	9.95
ccqPA.C3-10	51.03	48.97-53.1	C3	2.65-4.60	0.03-0.05	3.05-8.84
ccqPA.C4-1	86.74	82.41-91.07	C4	2.63-3.51	0.03-0.06	3.21-5.97
ccqPA.C4-2	149.89	145.81-153.97	C4	3.03-3.86	-0.08~-0.06	4.87-7.53
ccqPA.C5-1	65.71	64.5-67.1	C5	2.85355	0.0486	4.6591
ccqPA.C5-2	68.11	66.2-71.2	C5	2.81883	0.0405	5.4296
ccqPA.C7-1	38.41	36.6-40	C7	3.33746	0.0777	6.1203	ucqPA.C7-1	2.01	0-5.7	C7	3.03	0.06	5.63
ccqPA.C7-2	43.41	41.35-45.46	C7	3.83-4.08	0.08-0.09	6.75-7.50	ucqPA.C7-2	43.41	42.5-48.8	C7	4.08	0.09	7.02
ccqPA.C7-3	61.4	60.98-61.83	C7	4.76-6.58	0.11-0.13	9.31-13.13	ucqPA.C7-3	61.41	60.6-62.6	C7	5.97	0.13	10.75
ccqPA.C7-4	66.06	65.82-66.29	C7	3.42-4.07	0.11	7.43-7.51
ccqPA.C7-5	140.55	139.83-141.27	C7	4.93-5.99	0.06-0.07	9.95-11.83	ucqPA.C9-1	0.01	0-1.4	C9	5.36	-0.05	6.97
ccqPA.C9-1	1.35	0.25-2.45	C9	4.13-5.13	-0.07~-0.04	5.35-11.23	ucqPA.C9-2	1.81	1-4.8	C9	3.34	-0.06	5.46
ccqPA.C9-2	6.11	5.23-6.98	C9	3.78-4.88	-0.07~-0.04	6.23-6.27	ucqPA.C9-3	6.11	5.1-7.5	C9	7.16	-0.06	9.23
ccqPA.C9-3	8.16	7.69-8.64	C9	3.89-17.67	-0.08~-0.06	6.42-28.0
ccqPA.C9-4	11.35	10.77-11.92	C9	3.42-15.52	-0.06~-0.04	5.85-25.45
a Confdence interval of the QTL
b Chromosome
c the phenotypic variation explained by the QTL
