# Supplementary material for: Unconditional and conditional QTL analyses of seed fatty acid composition in Brassica napus L
Source: BMC Plant Biol. 2018 Mar 23;18:49. doi: 10.1186/s12870-018-1268-7 (PMC5865336; doi:10.1186/s12870-018-1268-7)
Supplement: Supplementary file 10 — Conditional identified QTLs and consensus QTLs obtained for C18:0 in six environments. (XLS 52 kb) [file 12870_2018_1268_MOESM10_ESM.xls]

## Sheet: Additional file 7
Additional file 10. Conditional identified QTLs and consensus QTLs obtained for C18:0 in six environments.
Conditional Consensus QTL			Conditional Identified QTL
Consensus QTL	Peak	CI.	QTLa	Chr.b	Position	LOD	Additive	PVc	CI.d	Environments	Traite
ccqST.A1-1	79.16	78.13-80.18	ciqST/OL5.A1-1	A1	77.81	4.63295	0.0449	8.1486	75.6-79.2	15NJ	C18:0|C18:1
			ciqST/PA5.A1-1	A1	79.81	6.20186	0.0453	10.8873	78.2-83.3	15NJ	C18:0|C16:0
			ciqST/LI5.A1-1	A1	79.81	4.06658	0.0416	7.2925	79.2-83.3	15NJ	C18:0|C18:2
			ciqST/LN5.A1-1	A1	79.81	4.19244	0.0419	7.4483	79.2-83.2	15NJ	C18:0|C18:3
ccqST.A1-2	86.08	85.19-86.97	ciqST/PA1.A1-1	A1	85.41	2.84053	-0.0898	5.4495	84-87.4	12NJ	C18:0|C16:0
			ciqST/OL1.A1-1	A1	85.41	3.33312	-0.0928	6.034	84-87.9	12NJ	C18:0|C18:1
			ciqST/LI1.A1-1	A1	85.41	3.25717	-0.0937	6.1011	84-87.8	12NJ	C18:0|C18:2
			ciqST/LI5.A1-2	A1	87.41	2.6257	0.0369	5.9979	83.9-89.3	15NJ	C18:0|C18:2
			ciqST/LN5.A1-2	A1	87.41	2.72986	0.0372	6.164	83.9-89.3	15NJ	C18:0|C18:3
			ciqST/OL5.A1-2	A1	88.41	2.70816	0.0357	5.6027	83.9-90.2	15NJ	C18:0|C18:1
ccqST.A1-3	96.54	95.62-97.46	ciqST/PA1.A1-2	A1	94.71	4.91505	-0.1182	9.466	92.7-98.3	12NJ	C18:0|C16:0
			ciqST/LI1.A1-2	A1	94.81	5.25791	-0.1175	9.4934	93.2-98.3	12NJ	C18:0|C18:2
			ciqST/OL1.A1-2	A1	95.71	4.67418	-0.1083	8.2879	92.9-98.3	12NJ	C18:0|C18:1
			ciqST/LN1.A1	A1	95.71	2.61919	-0.0788	4.37	93.3-98.3	12NJ	C18:0|C18:3
			ciqST/PA5.A1-2	A1	97.81	4.61342	-0.038	7.7945	95.7-98.3	15NJ	C18:0|C16:0
ccqST.A1-4	100.01	99.72-100.29	ciqST/OL1.A1-3	A1	100.01	4.45284	-0.1066	8.0928	99.3-100.4	12NJ	C18:0|C18:1
			ciqST/OL5.A1-3	A1	100.01	3.00762	-0.0357	5.2803	99.7-100.6	15NJ	C18:0|C18:1
			ciqST/LI1.A1-3	A1	100.01	4.45067	-0.1086	8.3152	99.3-100.3	12NJ	C18:0|C18:2
ccqST.A1-5	102.31	102.0-102.6	ciqST/PA5.A1-3	A1	102.31	3.17471	-0.032	5.6549	102-102.6	15NJ	C18:0|C16:0
ccqST.A1-6	103.01	102.8-103.21	ciqST/PA1.A1-3	A1	103.01	2.92082	-0.0956	6.407	102.8-103.3	12NJ	C18:0|C16:0
			ciqST/OL1.A1-4	A1	103.01	3.10527	-0.0972	6.7281	102.7-103.7	12NJ	C18:0|C18:1
			ciqST/LI1.A1-4	A1	103.01	2.98158	-0.0968	6.622	102.7-103.6	12NJ	C18:0|C18:2
ccqST.A2	82.91	72.5-90.8	ciqST/LN1.A2	A2	82.91	2.6474	-0.0806	4.6595	72.5-90.8	12NJ	C18:0|C18:3
ccqST.A3-1	59.09	58.56-59.63	ciqST/PA3.A3-1	A3	58.31	3.37218	0.0339	6.438	54.8-61.2	14NJ	C18:0|C16:0
			ciqST/PA4.A3-1	A3	58.31	3.37218	0.0339	6.438	54.8-61.2	14DL	C18:0|C16:0
			ciqST/PA5.A3-1	A3	58.31	4.27273	0.0332	7.2653	50.7-60.4	15NJ	C18:0|C16:0
			ciqST/OL6.A3	A3	58.31	3.34397	0.0357	6.8802	54.8-59.4	15YL	C18:0|C18:1
			ciqST/LI5.A3	A3	58.31	4.64814	0.0399	8.1693	53.8-60.4	15NJ	C18:0|C18:2
			ciqST/LI6.A3	A3	58.31	3.28755	0.0356	6.799	54.8-59.4	15YL	C18:0|C18:2
			ciqST/LN5.A3	A3	58.31	4.70673	0.0397	8.1483	54.1-60.4	15NJ	C18:0|C18:3
			ciqST/LN6.A3-1	A3	58.31	3.63909	0.0368	7.3983	54.8-59.4	15YL	C18:0|C18:3
			ciqST/OL3.A3	A3	59.41	3.34831	0.039	5.3375	59.1-61.4	14NJ	C18:0|C18:1
			ciqST/OL4.A3	A3	59.41	3.34831	0.039	5.3375	59.1-61.4	14DL	C18:0|C18:1
			ciqST/LI3.A3-1	A3	59.41	3.76929	0.0413	6.0463	57.5-61.4	14NJ	C18:0|C18:2
			ciqST/LI4.A3-1	A3	59.41	3.76929	0.0413	6.0463	57.5-61.4	14DL	C18:0|C18:2
			ciqST/LN3.A3-1	A3	59.41	3.79533	0.0415	6.0875	57.4-61.4	14NJ	C18:0|C18:3
			ciqST/LN4.A3-1	A3	59.41	3.79533	0.0415	6.0875	57.4-61.4	14DL	C18:0|C18:3
ccqST.A3-2	67.26	66.87-67.64	ciqST/PA3.A3-2	A3	67.11	2.50635	0.0295	4.6834	66.1-67.6	14NJ	C18:0|C16:0
			ciqST/PA4.A3-2	A3	67.11	2.50635	0.0295	4.6834	66.1-67.6	14DL	C18:0|C16:0
			ciqST/PA5.A3-2	A3	67.11	2.93818	0.0278	5.0299	66.2-67.6	15NJ	C18:0|C16:0
			ciqST/LI3.A3-2	A3	68.01	3.69768	0.0408	5.9228	67.5-71.4	14NJ	C18:0|C18:2
			ciqST/LI4.A3-2	A3	68.01	3.69768	0.0408	5.9228	67.5-71.4	14DL	C18:0|C18:2
			ciqST/LN3.A3-2	A3	68.01	3.70636	0.0409	5.9404	67.5-71.4	14NJ	C18:0|C18:3
			ciqST/LN4.A3-2	A3	68.01	3.70636	0.0409	5.9404	67.5-71.4	14DL	C18:0|C18:3
			ciqST/LN6.A3-2	A3	68.01	2.63655	0.0313	5.3697	67.5-75.2	15YL	C18:0|C18:3
ccqST.A4	26.11	24.88-27.33	ciqST/PA2.A4	A4	26.11	2.79713	-0.0877	4.9097	21.7-26.6	13NJ	C18:0|C16:0
			ciqST/OL2.A4	A4	26.11	2.83185	-0.0878	4.921	23-26.6	13NJ	C18:0|C18:1
			ciqST/LI2.A4	A4	26.11	2.64306	-0.0854	4.6571	20.1-26.6	13NJ	C18:0|C18:2
			ciqST/LN2.A4	A4	26.11	2.50418	-0.0825	4.3486	20.1-26.6	13NJ	C18:0|C18:3
ccqST.A5-1	97.53	96.06-98.99	ciqST/OL6.A5	A5	97.31	3.01196	0.0343	6.2258	93.8-104.4	15YL	C18:0|C18:1
			ciqST/LI6.A5	A5	97.31	2.89478	0.0337	6.0105	93.8-104.6	15YL	C18:0|C18:2
			ciqST/LN5.A5	A5	97.31	3.35699	0.0335	5.7904	96-103.4	15NJ	C18:0|C18:3
			ciqST/LN6.A5	A5	97.31	4.45067	0.0412	9.1849	94.8-102.6	15YL	C18:0|C18:3
			ciqST/OL1.A5-1	A5	97.51	4.30962	0.1033	7.6065	96-103.3	12NJ	C18:0|C18:1
			ciqST/LI1.A5	A5	97.51	3.96676	0.1007	7.1157	96.5-103.4	12NJ	C18:0|C18:2
			ciqST/LI5.A5	A5	97.51	2.8644	0.0313	4.9895	96-103.4	15NJ	C18:0|C18:2
			ciqST/LN1.A5	A5	99.51	3.02498	0.0936	6.2503	92.1-104.6	12NJ	C18:0|C18:3
ccqST.A5-2	104.9	104.6-107.8	ciqST/OL1.A5-2	A5	104.91	2.50201	0.0799	4.5069	104.6-107.8	12NJ	C18:0|C18:1
ccqST.A6	49.8	49.42-50.19	ciqST/OL3.A6	A6	49.81	3.56748	-0.0398	5.6962	48.4-52.4	14NJ	C18:0|C18:1
			ciqST/OL4.A6	A6	49.81	3.56748	-0.0398	5.6962	48.4-52.4	14DL	C18:0|C18:1
			ciqST/LI3.A6	A6	49.81	2.95554	-0.0366	4.6978	48.3-49.9	14NJ	C18:0|C18:2
			ciqST/LI4.A6	A6	49.81	2.95554	-0.0366	4.6978	48.3-49.9	14DL	C18:0|C18:2
			ciqST/LN3.A6	A6	49.81	2.95988	-0.0366	4.704	48.3-49.9	14NJ	C18:0|C18:3
			ciqST/LN4.A6	A6	49.81	2.95988	-0.0366	4.704	48.3-49.9	14DL	C18:0|C18:3
ccqST.A7-1	66.62	66.54-66.69	ciqST/PA2.A7	A7	66.61	3.49804	0.1141	6.9016	66.5-66.8	13NJ	C18:0|C16:0
			ciqST/OL2.A7	A7	66.61	3.65211	0.1156	7.1294	66.5-66.8	13NJ	C18:0|C18:1
			ciqST/LI2.A7	A7	66.61	3.47417	0.1139	6.8701	66.5-66.8	13NJ	C18:0|C18:2
			ciqST/LN2.A7	A7	66.61	3.71287	0.1168	7.2526	66.5-66.8	13NJ	C18:0|C18:3
			ciqST/OL1.A7-1	A7	67.71	3.72372	0.1063	6.5778	66.6-68	12NJ	C18:0|C18:1
ccqST.A7-2	70.61	70.4-71.5	ciqST/OL1.A7-2	A7	70.61	3.41124	0.098	6.0064	70.4-71.5	12NJ	C18:0|C18:1
ccqST.A8	39.61	39.11-40.1	ciqST/PA2.A8	A8	39.61	4.0796	0.1066	7.9745	39.5-41	13NJ	C18:0|C16:0
			ciqST/OL2.A8	A8	39.61	4.07743	0.1061	7.9076	36-41	13NJ	C18:0|C18:1
			ciqST/LI2.A8	A8	39.61	4.06658	0.1065	7.9578	39-41	13NJ	C18:0|C18:2
			ciqST/LN2.A8	A8	39.61	4.06007	0.1055	7.8151	39.1-41	13NJ	C18:0|C18:3
ccqST.A9-1	83.6	83.11-84.1	ciqST/OL3.A9-1	A9	83.61	2.67344	-0.0346	4.2533	83.2-84.6	14NJ	C18:0|C18:1
			ciqST/OL4.A9-1	A9	83.61	2.67344	-0.0346	4.2533	83.2-84.6	14DL	C18:0|C18:1
ccqST.A9-2	93.51	93.32-93.69	ciqST/OL3.A9-2	A9	93.51	3.56314	-0.0397	5.6152	93.1-94	14NJ	C18:0|C18:1
			ciqST/OL4.A9-2	A9	93.51	3.56314	-0.0397	5.6152	93.1-94	14DL	C18:0|C18:1
			ciqST/LI3.A9	A9	93.51	3.91902	-0.042	6.2228	93.1-94	14NJ	C18:0|C18:2
			ciqST/LI4.A9	A9	93.51	3.91902	-0.042	6.2228	93.1-94	14DL	C18:0|C18:2
			ciqST/LN3.A9	A9	93.51	3.99931	-0.0424	6.3549	93.1-94	14NJ	C18:0|C18:3
			ciqST/LN4.A9	A9	93.51	3.99931	-0.0424	6.3549	93.1-94	14DL	C18:0|C18:3
ccqST.C1-1	46.61	46.26-46.96	ciqST/PA2.C1-1	C1	46.61	6.84418	0.162	13.6594	45.6-47	13NJ	C18:0|C16:0
			ciqST/OL2.C1-1	C1	46.61	7.04816	0.1639	13.9804	45.6-47	13NJ	C18:0|C18:1
			ciqST/LI2.C1-1	C1	46.61	6.80512	0.1616	13.5989	45.6-47	13NJ	C18:0|C18:2
			ciqST/LN2.C1-1	C1	46.61	7.11977	0.1642	14.0599	45.6-47	13NJ	C18:0|C18:3
ccqST.C1-2	61.21	60.68-61.73	ciqST/PA2.C1-2	C1	61.21	3.72806	-0.1182	7.1732	60.5-62.6	13NJ	C18:0|C16:0
			ciqST/OL2.C1-2	C1	61.21	3.89298	-0.1203	7.4347	60.5-62.6	13NJ	C18:0|C18:1
			ciqST/LI2.C1-2	C1	61.21	3.68683	-0.1175	7.0971	60.5-62.6	13NJ	C18:0|C18:2
			ciqST/LN2.C1-2	C1	61.21	3.94723	-0.1208	7.5021	60.5-62.6	13NJ	C18:0|C18:3
ccqST.C3-1	27.41	26.46-28.36	ciqST/PA2.C3	C3	27.41	2.7559	0.0835	4.8239	25.1-28.9	13NJ	C18:0|C16:0
			ciqST/OL2.C3	C3	27.41	2.66042	0.0817	4.6212	25.1-28.9	13NJ	C18:0|C18:1
			ciqST/LI2.C3	C3	27.41	2.7125	0.0829	4.7597	25.1-28.9	13NJ	C18:0|C18:2
			ciqST/LN2.C3	C3	27.41	2.68646	0.0819	4.6411	25.1-28.9	13NJ	C18:0|C18:3
ccqST.C3-2	38.78	38.06-39.5	ciqST/OL1.C3	C3	37.21	2.78411	0.0824	4.8133	37-39.7	12NJ	C18:0|C18:1
			ciqST/PA3.C3-1	C3	39.41	4.07526	0.0379	7.8629	37.4-39.8	14NJ	C18:0|C16:0
			ciqST/PA4.C3-1	C3	39.41	4.07526	0.0379	7.8629	37.4-39.8	14DL	C18:0|C16:0
ccqST.C3-3	41.44	41.29-41.59	ciqST/PA5.C3	C3	41.31	8.79067	0.0489	15.6984	40.3-41.4	15NJ	C18:0|C16:0
			ciqST/OL3.C3	C3	41.31	9.76717	0.0685	16.6112	39.8-42.1	14NJ	C18:0|C18:1
			ciqST/OL4.C3	C3	41.31	9.76717	0.0685	16.6112	39.8-42.1	14DL	C18:0|C18:1
			ciqST/OL5.C3	C3	41.31	8.2677	0.0547	15.231	40.7-41.4	15NJ	C18:0|C18:1
			ciqST/LI3.C3	C3	41.31	10.6764	0.0719	18.452	39.7-41.4	14NJ	C18:0|C18:2
			ciqST/LI4.C3	C3	41.31	10.6764	0.0719	18.452	39.7-41.4	14DL	C18:0|C18:2
			ciqST/LI5.C3	C3	41.31	6.80729	0.049	12.3554	40.7-41.4	15NJ	C18:0|C18:2
			ciqST/LN3.C3	C3	41.31	10.5679	0.0715	18.2389	39.7-41.4	14NJ	C18:0|C18:3
			ciqST/LN4.C3	C3	41.31	10.5679	0.0715	18.2389	39.7-41.4	14DL	C18:0|C18:3
			ciqST/LN5.C3	C3	41.31	6.92447	0.0488	12.3831	40.7-41.4	15NJ	C18:0|C18:3
			ciqST/OL6.C3-1	C3	42.11	3.8843	0.0383	7.9431	41.4-42.7	15YL	C18:0|C18:1
			ciqST/LI6.C3-1	C3	42.11	3.76061	0.0379	7.7341	41.4-42.7	15YL	C18:0|C18:2
			ciqST/LN6.C3-1	C3	42.11	3.91902	0.038	7.8895	41.4-42.7	15YL	C18:0|C18:3
ccqST.C3-4	47.58	46.48-48.67	ciqST/PA3.C3-2	C3	46.61	2.67778	0.0306	5.1491	45.9-50	14NJ	C18:0|C16:0
			ciqST/PA4.C3-2	C3	46.61	2.67778	0.0306	5.1491	45.9-50	14DL	C18:0|C16:0
			ciqST/OL6.C3-2	C3	47.61	3.62173	0.0378	7.5473	45.9-59.5	15YL	C18:0|C18:1
			ciqST/LI6.C3-2	C3	47.61	3.55663	0.0376	7.4592	45.9-59.6	15YL	C18:0|C18:2
			ciqST/LN6.C3-2	C3	47.61	3.76929	0.038	7.7236	45.9-51.5	15YL	C18:0|C18:3
			ciqST/PA6.C3	C3	50.01	4.48105	0.041	9.6565	45.9-50.5	15YL	C18:0|C16:0
ccqST.C4-1	111.31	108.86-113.75	ciqST/OL1.C4	C4	111.31	2.49984	0.077	4.0837	104.3-111.7	12NJ	C18:0|C18:1
			ciqST/LN1.C4-1	C4	111.31	4.94109	0.1125	8.9677	107.7-114.2	12NJ	C18:0|C18:3
ccqST.C4-2	116.41	114.2-118.2	ciqST/LN1.C4-2	C4	116.41	4.43114	0.1096	8.5637	114.2-118.2	12NJ	C18:0|C18:3
ccqST.C5-1	5.21	3.2-13.9	ciqST/LN2.C5	C5	5.21	2.53673	0.0797	4.6359	3.2-13.9	13NJ	C18:0|C18:3
ccqST.C5-2	27.64	23.96-31.31	ciqST/OL1.C5-1	C5	27.01	2.54975	0.0954	6.5367	21.8-33.6	12NJ	C18:0|C18:1
			ciqST/LN1.C5-1	C5	27.01	2.87091	0.1025	7.5995	20.1-33.6	12NJ	C18:0|C18:3
			ciqST/LI1.C5-1	C5	29.01	3.00762	0.1066	8.0538	20.5-33.6	12NJ	C18:0|C18:2
ccqST.C5-3	36.5	32.64-40.37	ciqST/PA1.C5	C5	36.51	4.39859	0.1079	8.1257	25.3-46.7	12NJ	C18:0|C16:0
			ciqST/OL1.C5-2	C5	36.51	3.36784	0.0907	5.859	33.6-48.7	12NJ	C18:0|C18:1
			ciqST/LI1.C5-2	C5	36.51	4.16206	0.1031	7.473	33.6-45.7	12NJ	C18:0|C18:2
			ciqST/LN1.C5-2	C5	36.51	4.08828	0.1013	7.3376	33.6-51	12NJ	C18:0|C18:3
ccqST.C7	0	0.0-3.88	ciqST/OL2.C7	C7	0.01	2.51286	0.0814	4.7132	0-5.7	13NJ	C18:0|C18:1
			ciqST/LN2.C7	C7	0.01	2.63221	0.0831	4.9218	0-5.3	13NJ	C18:0|C18:3
DL Dali, YL Yangling, NJ Nanjing, 12, 13, 14, 15 denote the year of 2012, 2013, 2014 and 2015, respectively.
a Conditional identified QTLs detected in different experiments based on the the conditional phenotypic value of C16:0 without the influence of other traits
b Chromosome
c the phenotypic variation explained by the identified QTL
d The 2-LOD confdence interval of QTLs
e The experiment in which QTLs were detected
