# Supplementary material for: Unconditional and conditional QTL analyses of seed fatty acid composition in Brassica napus L
Source: BMC Plant Biol. 2018 Mar 23;18:49. doi: 10.1186/s12870-018-1268-7 (PMC5865336; doi:10.1186/s12870-018-1268-7)
Supplement: Supplementary file 11 — QTL comparison between unconditional and conditional consensus QTLs for C18:0. (XLS 31 kb) [file 12870_2018_1268_MOESM11_ESM.xls]

## Sheet: Additional file 14
Additional file 11. QTL comparison between unconditional and conditional consensus QTLs for C18:0.
Conditional Consensus QTL							Unconditional Consensus QTL
Consensus QTL	Peak	CI.a	Chr.b	LOD	Additive	PVc	Consensus QTL	Peak	CI.	Chr.	LOD	Additive	PV
ccqST.A1-1	79.16	78.13-80.18	A1	4.07-6.20	0.04-0.05	7.29-10.89	ucqST.A1-1	77.81	75.6-79.2	A1	4.63295	0.04	8.1474
ccqST.A1-2	86.08	85.19-86.97	A1	2.63-3.33	-0.09~0.04	5.60-6.16	ucqST.A1-2	85.41	84.0-88.3	A1	2.79	-0.09	5.35
ccqST.A1-3	96.54	95.62-97.46	A1	2.62-5.26	-0.12~-0.04	4.37-9.49	ucqST.A1-3	94.71	92.7-98.3	A1	4.89	-0.12	9.39
ccqST.A1-4	100.01	99.72-100.29	A1	3.01-4.45	-0.11~-0.04	5.28-8.09	ucqST.A1-4	100.01	99.7-100.6	A1	3.00762	-0.04	5.2805
ccqST.A1-5	102.31	102.0-102.6	A1	3.17471	-0.032	5.6549
ccqST.A1-6	103.01	102.8-103.21	A1	2.92-3.11	-0.10	6.41-6.73
ccqST.A2	82.91	72.5-90.8	A2	2.6474	-0.0806	4.6595
							ucqST.A3-1	54.21	49.6-54.8	A3	4.74	0.03	8.09
ccqST.A3-1	59.09	58.56-59.63	A3	3.29-4.71	0.03-0.04	5.34-8.17	ucqST.A3-2	58.77	57.02-60.52	A3	3.04-3.15	0.04	4.89-6.62
							ucqST.A3-3	62.41	61.4-65.8	A3	5.1	0.03	8.41
ccqST.A3-2	67.26	66.87-67.64	A3	2.51-3.71	0.03-0.04	4.68-5.94	ucqST.A3-4	68.01	66.77-69.24	A3	2.76-3.2	0.03-0.04	4.45-5.39
ccqST.A4	26.11	24.88-27.33	A4	2.50-2.83	-0.09~-0.08	4.35-4.92	ucqST.A4	26.11	21.0-26.6	A4	2.79	-0.09	4.88
ccqST.A5-1	97.53	96.06-98.99	A5	2.86-4.45	0.03-0.10	4.99-9.18
ccqST.A5-2	104.9	104.6-107.8	A5	2.50201	0.0799	4.5069
ccqST.A6	49.8	49.42-50.19	A6	2.96-3.57	-0.04	4.70-5.70	ucqST.A6	49.81	48.0-49.9	A6	2.75	-0.04	4.42
							ucqST.A7	66.51	63.3-66.5	A7	3.97	0.12	7.68
ccqST.A7-1	66.62	66.54-66.69	A7	3.47-3.72	0.11-0.12	6.58-7.25
ccqST.A7-2	70.61	70.4-71.5	A7	3.41124	0.098	6.0064
ccqST.A8	39.61	39.11-40.1	A8	4.06-4.08	0.11	7.82-7.97	ucqST.A8	39.61	39.4-41.0	A8	4.03	0.11	7.86
							ucqST.A9-1	74.31	72.7-75.0	A9	3.94	-0.03	6.46
ccqST.A9-1	83.6	83.11-84.1	A9	2.67	-0.03	4.25
ccqST.A9-2	93.51	93.32-93.69	A9	3.56-4.0	-0.04	5.62-6.35	ucqST.A9-2	93.51	93.1-93.8	A9	3.57	-0.04	5.66
ccqST.C1-1	46.61	46.26-46.96	C1	6.81-7.12	0.16	13.60-14.06	ucqST.C1-1	46.61	45.6-47.0	C1	6.88	0.16	13.71
ccqST.C1-2	61.21	60.68-61.73	C1	3.69-3.95	-0.12	7.10-7.50	ucqST.C1-2	61.21	60.5-62.6	C1	3.78	-0.12	7.26
ccqST.C3-1	27.41	26.46-28.36	C3	2.66-2.76	0.08	4.62-4.82
							ucqST.C3-1	32.01	31.6-33.2	C3	3.95	0.05	7.38
ccqST.C3-2	38.78	38.06-39.5	C3	2.78-4.08	0.04-0.08	4.81-7.86
							ucqST.C3-2	41.3	41.07-41.54	C3	8.27-9.47	0.04-0.07	15.24-17.4
ccqST.C3-3	41.44	41.29-41.59	C3	3.76-10.68	0.04-0.07	7.73-18.45	ucqST.C3-3	42.11	41.4-42.7	C3	4.11432	0.04	8.6319
ccqST.C3-4	47.58	46.48-48.67	C3	2.68-4.48	0.03-0.04	5.15-9.66	ucqST.C3-4	46.65	45.32-47.97	C3	3.82-8.77	0.04-0.07	8.20-15.51
ccqST.C4-1	111.31	108.86-113.75	C4	2.50-4.94	0.08-0.11	4.08-8.97
ccqST.C4-2	116.41	114.2-118.2	C4	4.43114	0.1096	8.5637
ccqST.C5-1	5.21	3.2-13.9	C5	2.53673	0.0797	4.6359
ccqST.C5-2	27.64	23.96-31.31	C5	2.55-3.01	0.10-0.11	6.54-8.05
ccqST.C5-3	36.5	32.64-40.37	C5	3.37-4.40	0.09-0.11	5.86-8.13	ucqST.C5	36.51	25.4-46.9	C5	4.47	0.11	8.26
ccqST.C7	0	0.0-3.88	C7	2.51-2.63	0.08	4.71-4.92
a Confdence interval of the QTL
b Chromosome
c the phenotypic variation explained by the QTL
