# Supplementary material for: Unconditional and conditional QTL analyses of seed fatty acid composition in Brassica napus L
Source: BMC Plant Biol. 2018 Mar 23;18:49. doi: 10.1186/s12870-018-1268-7 (PMC5865336; doi:10.1186/s12870-018-1268-7)
Supplement: Supplementary file 12 — Conditional identified QTLs and consensus QTLs obtained for C18:1 in six environments. (XLS 47 kb) [file 12870_2018_1268_MOESM12_ESM.xls]

## Sheet: Additional file 8
Additional file 12. Conditional identified QTLs and consensus QTLs obtained for C18:1 in six environments.
Conditional Consensus QTL			Conditional Identified QTL
Consensus QTL	Peak	CI.	QTLa	Chr.b	Position	LOD	Additive	PVc	CI.d	Environments	Traite
ccqOL.A1-1	86.41	85.3-88.4	ciqOL/ST3.A1-1	A1	86.41	3.06621	-1.2816	4.7486	85.3-88.4	14NJ	C18:1|C18:0
ccqOL.A1-2	94.71	94.4-96.2	ciqOL/ST3.A1-2	A1	94.71	4.04054	-1.1571	4.7505	94.4-96.2	14NJ	C18:1|C18:0
ccqOL.A1-3	98.31	94.8-99	ciqOL/ST6.A1	A1	98.31	2.63655	-0.8578	4.3453	94.8-99	15YL	C18:1|C18:0
ccqOL.A1-4	102.31	102.1-102.6	ciqOL/ST3.A1-3	A1	102.31	3.46549	-1.0709	4.1973	102.1-102.6	14NJ	C18:1|C18:0
ccqOL.A2-1	28.61	27.9-28.9	ciqOL/PA3.A2-1	A2	28.61	4.56351	1.1597	6.5659	27.9-28.9	14NJ	C18:1|C16:0
ccqOL.A2-2	47.51	39.9-49.5	ciqOL/PA3.A2-2	A2	47.51	2.94252	-0.9262	4.0964	39.9-49.5	14NJ	C18:1|C16:0
ccqOL.A3-1	53.21	49.7-54.8	ciqOL/LI3.A3-1	A3	53.21	3.28538	-0.3541	6.8052	49.7-54.8	14NJ	C18:1|C18:2
ccqOL.A3-2	58.98	57.34-60.63	ciqOL/LN3.A3	A3	57.81	2.63004	-0.4054	4.7217	54.8-61.2	14NJ	C18:1|C18:3
			ciqOL/LI3.A3-2	A3	59.41	4.02318	-0.3831	7.9368	54.8-61.4	14NJ	C18:1|C18:2
			ciqOL/LI5.A3	A3	59.41	3.34831	-0.2432	6.1474	56.5-61.2	15NJ	C18:1|C18:2
ccqOL.A3-3	69.4	67.1-71.7	ciqOL/LI3.A3-3	A3	68.71	2.90129	-0.3204	5.7757	66.1-71.8	14NJ	C18:1|C18:2
			ciqOL/LN4.A3	A3	70.71	2.87959	-0.2461	4.1655	68.7-76.5	14DL	C18:1|C18:3
ccqOL.A4-1	30.81	30.2-31.6	ciqOL/ST5.A4	A4	30.81	3.79967	-1.0019	5.5537	30.2-31.6	15NJ	C18:1|C18:0
ccqOL.A4-2	36.4	35.79-36.9	ciqOL/PA6.A4	A4	36.41	3.52191	-0.7008	7.1513	35.8-36.9	15YL	C18:1|C16:0
ccqOL.A4-3	38.84	37.92-39.75	ciqOL/LN2.A4	A4	38.61	2.54975	1.0601	3.1107	36.5-39.3	13NJ	C18:1|C18:3
			ciqOL/LI1.A4	A4	39.01	5.25357	-1.2828	8.1858	36.9-39.3	12NJ	C18:1|C18:2
ccqOL.A5-1	24.85	24.55-25.14	ciqOL/LN5.A5	A5	23.31	3.30708	-0.4019	6.3765	21.6-24.7	15NJ	C18:1|C18:3
			ciqOL/LN3.A5-1	A5	24.91	3.472	-0.4671	6.1309	24.7-25.3	14NJ	C18:1|C18:3
ccqOL.A5-2	88.51	88.09-88.92	ciqOL/PA1.A5-1	A5	88.41	6.80295	-2.1175	13.0072	87-88.8	12NJ	C18:1|C16:0
			ciqOL/PA2.A5-1	A5	88.41	10.4833	-2.5514	19.4319	87.8-88.8	13NJ	C18:1|C16:0
			ciqOL/PA5.A5-1	A5	89.41	4.63295	-0.8597	8.4283	88.8-91.4	15NJ	C18:1|C16:0
ccqOL.A5-3	91.19	90.77-91.61	ciqOL/ST2.A5-1	A5	91.01	15.1748	-3.3937	30.2346	90-91.2	13NJ	C18:1|C18:0
			ciqOL/ST4.A5-1	A5	91.21	17.5748	-2.0108	30.0205	90.1-91.3	14DL	C18:1|C18:0
			ciqOL/LI2.A5	A5	93.81	3.07706	-0.8785	4.0576	91.3-96	13NJ	C18:1|C18:2
ccqOL.A5-4	97.36	97.15-97.58	ciqOL/ST5.A5-1	A5	96.51	17.1734	-2.3438	29.9569	95.9-97.5	15NJ	C18:1|C18:0
			ciqOL/PA2.A5-2	A5	97.31	18.0913	-3.2429	30.8635	96.6-97.5	13NJ	C18:1|C16:0
			ciqOL/ST2.A5-2	A5	97.31	28.6462	-4.3321	48.5347	96.5-97.5	13NJ	C18:1|C18:0
			ciqOL/ST3.A5-1	A5	97.31	29.3232	-3.4829	46.7461	96.5-97.5	14NJ	C18:1|C18:0
			ciqOL/ST6.A5-1	A5	97.31	11.9741	-1.9582	22.1292	96-97.5	15YL	C18:1|C18:0
			ciqOL/LN2.A5-1	A5	97.31	30.2129	-3.8845	41.8322	96.5-97.5	13NJ	C18:1|C18:3
			ciqOL/PA4.A5-1	A5	97.51	6.14544	-0.6867	8.8642	96-101.8	14DL	C18:1|C16:0
			ciqOL/PA1.A5-2	A5	98.51	13.6558	-3.1782	29.0979	97.5-101.3	12NJ	C18:1|C16:0
			ciqOL/ST1.A5-1	A5	98.51	22.9998	-4.208	43.9433	97.3-100.6	12NJ	C18:1|C18:0
			ciqOL/ST4.A5-2	A5	98.51	30.2693	-2.5646	48.2701	97.4-100.7	14DL	C18:1|C18:0
			ciqOL/LN1.A5-1	A5	98.51	24.1716	-3.9653	44.0017	97.2-100.3	12NJ	C18:1|C18:3
			ciqOL/PA3.A5-1	A5	99.51	14.8884	-2.1715	27.7644	97.5-102.1	14NJ	C18:1|C16:0
			ciqOL/PA5.A5-2	A5	100.51	4.35519	-0.891	8.989	97.5-103	15NJ	C18:1|C16:0
ccqOL.A5-5	104.99	104.69-105.3	ciqOL/ST1.A5-2	A5	104.41	13.1914	-3.0814	23.6076	103.4-104.9	12NJ	C18:1|C18:0
			ciqOL/PA1.A5-3	A5	104.71	6.6185	-2.1546	12.7135	104.6-107.5	12NJ	C18:1|C16:0
			ciqOL/PA2.A5-3	A5	104.91	10.926	-2.6295	20.2116	104.6-106.6	13NJ	C18:1|C16:0
			ciqOL/PA3.A5-2	A5	104.91	9.98851	-1.6928	16.7292	104.8-107.2	14NJ	C18:1|C16:0
			ciqOL/PA4.A5-2	A5	104.91	2.9295	-0.4771	4.3411	104.7-107.9	14DL	C18:1|C16:0
			ciqOL/ST2.A5-3	A5	104.91	18.1087	-3.6641	34.6318	104.8-106.8	13NJ	C18:1|C18:0
			ciqOL/ST3.A5-2	A5	104.91	15.9365	-2.7431	29.0302	104.7-106.9	14NJ	C18:1|C18:0
			ciqOL/ST4.A5-3	A5	104.91	15.1292	-1.8901	26.5777	104.6-107	14DL	C18:1|C18:0
			ciqOL/ST6.A5-2	A5	104.91	7.07854	-1.5396	13.7906	104.6-107.3	15YL	C18:1|C18:0
			ciqOL/LN2.A5-2	A5	104.91	18.5101	-3.2321	29.3115	104.8-106.6	13NJ	C18:1|C18:3
			ciqOL/ST5.A5-2	A5	105.91	9.04673	-1.8928	19.8526	105.4-107.3	15NJ	C18:1|C18:0
			ciqOL/LN1.A5-2	A5	105.91	12.4667	-3.2228	29.2975	104.9-107.1	12NJ	C18:1|C18:3
ccqOL.A5-6	108.81	106.81-110.8	ciqOL/LN3.A5-2	A5	108.81	3.75844	-0.4856	6.5142	107.4-113	14NJ	C18:1|C18:3
			ciqOL/LN4.A5	A5	108.81	4.7957	-0.3222	6.8464	104.9-110.6	14DL	C18:1|C18:3
ccqOL.A7	72.51	70.9-73.8	ciqOL/LI4.A7	A7	72.51	3.09008	-0.1707	6.874	70.9-73.8	14DL	C18:1|C18:2
ccqOL.A9-1	0.01	0-2.5	ciqOL/LI4.A9	A9	0.01	3.24632	0.1519	5.7993	0-2.5	14DL	C18:1|C18:2
ccqOL.A9-2	15.91	14.8-17.6	ciqOL/LN1.A9	A9	15.91	2.63221	1.121	3.3979	14.8-17.6	12NJ	C18:1|C18:3
ccqOL.A9-3	84.61	82.9-87.4	ciqOL/LN4.A9-1	A9	84.61	4.02535	0.2925	5.7892	82.9-87.4	14DL	C18:1|C18:3
ccqOL.A9-4	93.01	90.9-93.3	ciqOL/LN4.A9-2	A9	93.01	4.78268	0.3134	6.7966	90.9-93.3	14DL	C18:1|C18:3
ccqOL.A9-5	94.51	94.2-95.8	ciqOL/ST4.A9	A9	94.51	3.57399	0.7269	3.9552	94.2-95.8	14DL	C18:1|C18:0
ccqOL.A9-6	96.58	95.9-97.26	ciqOL/ST6.A9	A9	96.31	2.82968	0.9148	4.916	95.6-97.2	15YL	C18:1|C18:0
			ciqOL/LN4.A9-3	A9	97.31	3.42209	0.2665	4.9093	95.6-98.2	14DL	C18:1|C18:3
ccqOL.C2-1	101.11	99.5-105.3	ciqOL/LN4.C2-1	C2	101.11	5.37075	0.3357	7.731	99.5-105.3	14DL	C18:1|C18:3
ccqOL.C2-2	109.61	108.6-109.9	ciqOL/LN4.C2-2	C2	109.61	5.3599	0.333	7.5647	108.6-109.9	14DL	C18:1|C18:3
ccqOL.C3-1	35.93	35.2-36.65	ciqOL/LI4.C3-1	C3	35.81	4.65682	-0.1828	8.7564	34.5-36.1	14DL	C18:1|C18:2
			ciqOL/LI5.C3	C3	36.51	3.31793	-0.2441	5.8983	35.9-39.4	15NJ	C18:1|C18:2
ccqOL.C3-2	42.63	42.05-43.22	ciqOL/PA5.C3-1	C3	41.41	2.86657	0.6719	5.0868	36.5-42.7	15NJ	C18:1|C16:0
			ciqOL/PA6.C3-1	C3	42.11	3.01196	0.6376	6.0603	41.5-43	15YL	C18:1|C16:0
			ciqOL/PA3.C3-1	C3	43.71	7.04816	1.3232	10.612	43-45	14NJ	C18:1|C16:0
ccqOL.C3-3	46.94	45.47-48.41	ciqOL/LI4.C3-2	C3	46.61	4.83259	-0.1834	8.9509	45.7-49.3	14DL	C18:1|C18:2
			ciqOL/PA6.C3-2	C3	47.61	2.69514	0.6234	5.8418	45.4-50.5	15YL	C18:1|C16:0
ccqOL.C3-4	50.39	48.57-52.21	ciqOL/PA3.C3-2	C3	50.31	7.52556	1.366	11.3015	45.7-50.5	14NJ	C18:1|C16:0
			ciqOL/PA5.C3-2	C3	50.51	3.14433	0.6997	5.5812	45.9-51.5	15NJ	C18:1|C16:0
ccqOL.C3-5	100.91	100.2-102.7	ciqOL/PA1.C3	C3	100.91	4.41378	2.1087	7.3931	100.2-102.7	12NJ	C18:1|C16:0
ccqOL.C4-1	58.71	55.4-62.6	ciqOL/ST4.C4-1	C4	58.71	3.17037	-0.7132	3.8294	55.4-62.6	14DL	C18:1|C18:0
ccqOL.C4-2	71.01	64.9-77.5	ciqOL/ST4.C4-2	C4	71.01	5.31433	-0.9674	7.0746	64.9-77.5	14DL	C18:1|C18:0
ccqOL.C4-3	111.01	107.7-111.7	ciqOL/ST6.C4-1	C4	111.01	2.94469	-0.9336	4.9055	107.7-111.7	15YL	C18:1|C18:0
ccqOL.C4-4	118.24	117.82-118.66	ciqOL/LI1.C4	C4	116.41	3.08574	-0.9987	5.1312	111.7-118.8	12NJ	C18:1|C18:2
			ciqOL/PA4.C4-1	C4	117.51	2.53022	-0.4325	3.5552	111.7-118.8	14DL	C18:1|C16:0
			ciqOL/PA5.C4-1	C4	117.51	3.16169	-0.7154	5.7738	111.7-118.8	15NJ	C18:1|C16:0
			ciqOL/LN1.C4	C4	117.51	2.97724	1.1646	3.8784	114.4-118.2	12NJ	C18:1|C18:3
			ciqOL/ST6.C4-2	C4	118.21	4.65899	-1.1595	7.6299	117.5-118.8	15YL	C18:1|C18:0
			ciqOL/LI2.C4	C4	118.21	5.61813	-1.2222	7.6273	117.5-118.8	13NJ	C18:1|C18:2
			ciqOL/ST3.C4-1	C4	119.71	7.10892	-1.5078	8.5947	119-123.7	14NJ	C18:1|C18:0
			ciqOL/ST5.C4-1	C4	119.71	4.75013	-1.1295	7.0776	118.8-122.7	15NJ	C18:1|C18:0
ccqOL.C4-5	122.84	121.28-124.41	ciqOL/PA3.C4	C4	121.01	4.98015	-1.1047	7.0629	118.9-125.8	14NJ	C18:1|C16:0
			ciqOL/ST4.C4-3	C4	121.01	3.34397	-0.7025	3.5976	118.8-126.5	14DL	C18:1|C18:0
			ciqOL/PA4.C4-2	C4	122.71	3.76712	-0.5398	5.2124	121-127.3	14DL	C18:1|C16:0
			ciqOL/PA5.C4-2	C4	124.71	4.5353	-0.9296	9.3237	118.8-127.8	15NJ	C18:1|C16:0
			ciqOL/ST5.C4-2	C4	124.71	3.98629	-1.1004	6.6068	122.7-128.8	15NJ	C18:1|C18:0
ccqOL.C4-6	129.4	128.6-130.2	ciqOL/ST6.C4-3	C4	128.81	2.65608	-0.9068	4.4457	127.8-130.3	15YL	C18:1|C18:0
			ciqOL/PA5.C4-3	C4	129.81	3.37001	-0.7724	6.6339	127.8-132.6	15NJ	C18:1|C16:0
			ciqOL/ST3.C4-2	C4	129.81	2.59315	-0.9681	3.6275	128.8-131.2	14NJ	C18:1|C18:0
			ciqOL/ST5.C4-3	C4	129.81	4.0362	-1.073	6.4908	128.8-137	15NJ	C18:1|C18:0
ccqOL.C5	64.81	61.3-65.7	ciqOL/LN6.C5	C5	64.81	3.82354	-0.3979	7.759	61.3-65.7	15YL	C18:1|C18:3
ccqOL.C6	31.41	28.8-34.7	ciqOL/ST3.C6	C6	31.41	3.56531	-1.0327	4.0393	28.8-34.7	14NJ	C18:1|C18:0
ccqOL.C7-1	1.01	0-5.7	ciqOL/LI3.C7	C7	1.01	3.01413	-0.3465	6.6557	0-5.7	14NJ	C18:1|C18:2
ccqOL.C7-2	140.41	130.9-140.8	ciqOL/PA5.C7	C7	140.41	2.8644	0.6762	5.1499	130.9-140.8	15NJ	C18:1|C16:0
ccqOL.C8	12.41	9.7-13	ciqOL/LI3.C8	C8	12.41	3.61305	-0.3592	7.0355	9.7-13	14NJ	C18:1|C18:2
ccqOL.C9-1	1.15	0.33-1.96	ciqOL/LN5.C9-1	C9	1.01	4.24018	0.4971	10.0484	0-1.8	15NJ	C18:1|C18:3
			ciqOL/LI4.C9-1	C9	1.81	3.72806	-0.1591	6.772	0.2-4.1	14DL	C18:1|C18:2
ccqOL.C9-2	7.12	6.48-7.77	ciqOL/PA2.C9	C9	4.81	2.61485	-1.1095	3.5645	0-6.1	13NJ	C18:1|C16:0
			ciqOL/LI5.C9-1	C9	5.81	4.29443	-0.2841	8.7402	2.1-7.5	15NJ	C18:1|C18:2
			ciqOL/PA4.C9	C9	7.11	10.8565	-0.9915	17.8607	6.6-9.2	14DL	C18:1|C16:0
			ciqOL/LN3.C9-1	C9	7.11	6.69662	0.6705	12.7726	5.9-9.2	14NJ	C18:1|C18:3
			ciqOL/LI4.C9-2	C9	7.51	2.89912	-0.141	5.2613	4.8-9.5	14DL	C18:1|C18:2
			ciqOL/LN5.C9-2	C9	7.51	6.08468	0.5413	11.7654	6.8-8.8	15NJ	C18:1|C18:3
ccqOL.C9-3	8.67	8.11-9.23	ciqOL/LN4.C9	C9	8.51	16.0688	0.6256	26.5511	7.6-8.8	14DL	C18:1|C18:3
			ciqOL/LN6.C9	C9	9.71	3.44813	0.3767	6.9003	9.2-12.2	15YL	C18:1|C18:3
ccqOL.C9-4	12.64	11.98-13.29	ciqOL/LN3.C9-2	C9	12.51	4.48973	0.5372	8.1333	12.2-13.8	14NJ	C18:1|C18:3
			ciqOL/LI5.C9-2	C9	12.91	4.89769	-0.291	9.0778	10.9-13.2	15NJ	C18:1|C18:2
ccqOL.C9-5	17.11	13.9-27.2	ciqOL/PA6.C9	C9	17.11	2.75807	-0.6074	5.5389	13.9-27.2	15YL	C18:1|C16:0
DL Dali, YL Yangling, NJ Nanjing, 12, 13, 14, 15 denote the year of 2012, 2013, 2014 and 2015, respectively.
a Conditional identified QTLs detected in different experiments based on the the conditional phenotypic value of C16:0 without the influence of other traits
b Chromosome
c the phenotypic variation explained by the identified QTL
d The 2-LOD confdence interval of QTLs
e The experiment in which QTLs were detected
