# Supplementary material for: Unconditional and conditional QTL analyses of seed fatty acid composition in Brassica napus L
Source: BMC Plant Biol. 2018 Mar 23;18:49. doi: 10.1186/s12870-018-1268-7 (PMC5865336; doi:10.1186/s12870-018-1268-7)
Supplement: Supplementary file 13 — QTL comparison between unconditional and conditional consensus QTLs for C18:1. (XLS 32 kb) [file 12870_2018_1268_MOESM13_ESM.xls]

## Sheet: Additional file 15
Additional file 13. QTL comparison between unconditional and conditional consensus QTLs for C18:1.
Conditional Consensus QTL							Unconditional Consensus QTL
Consensus QTL	Peak	CI.a	Chr.b	LOD	Additive	PVc	Consensus QTL	Peak	CI.	Chr.	LOD	Additive	PV
ccqOL.A1-1	86.41	85.3-88.4	A1	3.06621	-1.2816	4.7486
ccqOL.A1-2	94.71	94.4-96.2	A1	4.04054	-1.1571	4.7505
ccqOL.A1-3	98.31	94.8-99	A1	2.63655	-0.8578	4.3453
ccqOL.A1-4	102.31	102.1-102.6	A1	3.46549	-1.0709	4.1973
ccqOL.A2-1	28.61	27.9-28.9	A2	4.56351	1.1597	6.5659
ccqOL.A2-2	47.51	39.9-49.5	A2	2.94252	-0.9262	4.0964
ccqOL.A3-1	53.21	49.7-54.8	A3	3.28538	-0.3541	6.8052
ccqOL.A3-2	58.98	57.34-60.63	A3	2.63-4.02	-0.41~-0.24	4.72-7.94
ccqOL.A3-3	69.4	67.1-71.7	A3	2.88-2.90	-0.32~-0.25	4.17-5.78
ccqOL.A4-1	30.81	30.2-31.6	A4	3.79967	-1.0019	5.5537	ucqOL.A4	30.81	30.2-31.6	A4	3.7975	-1	5.553
ccqOL.A4-2	36.4	35.79-36.9	A4	3.52191	-0.7008	7.1513
ccqOL.A4-3	38.84	37.92-39.75	A4	2.55-5.25	-1.28~1.06	3.11-8.19
ccqOL.A5-1	24.85	24.55-25.14	A5	3.31-3.47	-0.47~-0.40	6.13-6.38
ccqOL.A5-2	88.51	88.09-88.92	A5	4.63-10.48	-2.55~-0.86	8.43-19.43	ucqOL.A5-1	88.41	87.4-88.8	A5	12.2	-3.13	25.52
ccqOL.A5-3	91.19	90.77-91.61	A5	3.08-17.57	-3.39~-0.88	4.06-30.23	ucqOL.A5-2	91.21	90.1-91.3	A5	17.64	-2.01	30.11
ccqOL.A5-4	97.36	97.15-97.58	A5	4.36-30.27	-4.33~-0.69	8.86-48.53	ucqOL.A5-3	97.22	96.86-97.57	A5	10.57-31.64	-4.36~-1.86	19.83-49.55
ccqOL.A5-5	104.99	104.69-105.3	A5	2.93-18.50	-3.66~-0.48	4.34-29.31	ucqOL.A5-4	105.17	104.66-105.68	A5	7.05-18.63	-3.72~-1.54	13.70-35.97
ccqOL.A5-6	108.81	106.81-110.8	A5	3.76-4.80	-0.32~-0.49	6.51-6.85
ccqOL.A7	72.51	70.9-73.8	A7	3.09008	-0.1707	6.874
ccqOL.A9-1	0.01	0-2.5	A9	3.24632	0.1519	5.7993
ccqOL.A9-2	15.91	14.8-17.6	A9	2.63221	1.121	3.3979
ccqOL.A9-3	84.61	82.9-87.4	A9	4.02535	0.2925	5.7892
ccqOL.A9-4	93.01	90.9-93.3	A9	4.78268	0.3134	6.7966
ccqOL.A9-5	94.51	94.2-95.8	A9	3.57399	0.7269	3.9552	ucqOL.A9-1	94.51	94.2-95.8	A9	3.64	0.73	4.02
ccqOL.A9-6	96.58	95.9-97.26	A9	2.83-3.42	0.27-0.91	4.91-4.92	ucqOL.A9-2	96.31	95.6-97.2	A9	2.91214	0.95	5.2592
							ucqOL.C1	22.51	16.4-23.8	C1	3.29	0.98	3.62
ccqOL.C2-1	101.11	99.5-105.3	C2	5.37075	0.3357	7.731
ccqOL.C2-2	109.61	108.6-109.9	C2	5.3599	0.333	7.5647
ccqOL.C3-1	35.93	35.2-36.65	C3	3.32-4.66	-0.24~-0.18	5.90-8.76
ccqOL.C3-2	42.63	42.05-43.22	C3	2.87-7.05	0.64-1.32	5.09-10.61
ccqOL.C3-3	46.94	45.47-48.41	C3	2.70-4.83	-0.18~0.62	5.84-8.95
ccqOL.C3-4	50.39	48.57-52.21	C3	3.14-7.53	0.70-1.37	5.58-11.30
							ucqOL.C3	97.51	96.6-98.2	C3	3.16	1.66	4.46
ccqOL.C3-5	100.91	100.2-102.7	C3	4.41378	2.1087	7.3931
ccqOL.C4-1	58.71	55.4-62.6	C4	3.17037	-0.7132	3.8294	ucqOL.C4-1	59.71	55.4-62.6	C4	3.17	-0.71	3.77
ccqOL.C4-2	71.01	64.9-77.5	C4	5.31433	-0.9674	7.0746	ucqOL.C4-2	71.01	66.65-75.36	C4	3.86-5.34	-1.13~-0.97	4.93-7.09
ccqOL.C4-3	111.01	107.7-111.7	C4	2.94469	-0.9336	4.9055	ucqOL.C4-3	110.21	107.7-111.7	C4	2.91865	-0.94	5.0736
ccqOL.C4-4	118.24	117.82-118.66	C4	2.53-7.11	-1.51~-0.43	3.56-8.59	ucqOL.C4-4	118.46	117.86-119.06	C4	3.29-4.75	-1.17~-0.70	3.52-7.74
ccqOL.C4-5	122.84	121.28-124.41	C4	3.34-4.98	-1.10~-0.54	3.60-9.32	ucqOL.C4-5	124.71	122.7-128.8	C4	3.98846	-1.1	6.6103
ccqOL.C4-6	129.4	128.6-130.2	C4	2.59-4.04	-1.07~-0.77	3.63-6.49	ucqOL.C4-6	129.81	128.8-137	C4	4.0362	-1.07	6.4935
ccqOL.C5	64.81	61.3-65.7	C5	3.82354	-0.3979	7.759
ccqOL.C6	31.41	28.8-34.7	C6	3.56531	-1.0327	4.0393	ucqOL.C6	27.61	22.3-29.8	C6	3.58	-1.01	3.88
ccqOL.C7-1	1.01	0-5.7	C7	3.01413	-0.3465	6.6557
ccqOL.C7-2	140.41	130.9-140.8	C7	2.8644	0.6762	5.1499
ccqOL.C8	12.41	9.7-13	C8	3.61305	-0.3592	7.0355
ccqOL.C9-1	1.15	0.33-1.96	C9	3.73-4.24	-0.16~0.50	6.77-10.05
ccqOL.C9-2	7.12	6.48-7.77	C9	2.61-10.86	-1.11~0.67	3.56-17.86
ccqOL.C9-3	8.67	8.11-9.23	C9	3.45-16.07	0.38-0.63	6.90-26.55
ccqOL.C9-4	12.64	11.98-13.29	C9	4.49-4.90	-0.29~0.54	8.13-9.08
ccqOL.C9-5	17.11	13.9-27.2	C9	2.75807	-0.6074	5.5389
a Confdence interval of the QTL
b Chromosome
c the phenotypic variation explained by the QTL
