# Supplementary material for: Unconditional and conditional QTL analyses of seed fatty acid composition in Brassica napus L
Source: BMC Plant Biol. 2018 Mar 23;18:49. doi: 10.1186/s12870-018-1268-7 (PMC5865336; doi:10.1186/s12870-018-1268-7)
Supplement: Supplementary file 14 — Conditional identified QTLs and consensus QTLs obtained for C18:2 in six environments. (XLS 57 kb) [file 12870_2018_1268_MOESM14_ESM.xls]

## Sheet: Additional file 9
Additional file 14. Conditional identified QTLs and consensus QTLs obtained for C18:2 in six environments.
Conditional Consensus QTL			Conditional Identified QTL
Consensus QTL	Peak	CI.	QTLa	Chr.b	Position	LOD	Additive	PVc	CI.d	Environments	Traite
ccqLI.A1-1	102.31	101.9-102.6	ciqLI/LN2.A1	A1	102.31	2.68429	0.775	2.2453	101.9-102.6	13NJ	C18:2|C18:3
ccqLI.A1-2	112.41	112.2-113.9	ciqLI/PA2.A1	A1	112.41	2.91648	0.7229	2.8995	112.2-113.9	13NJ	C18:2|C16:0
ccqLI.A2-1	4.51	0-10.8	ciqLI/LN3.A2	A2	4.51	2.67561	-0.2452	3.9509	0-10.8	14NJ	C18:2|C18:3
ccqLI.A2-2	28.61	27.9-33.2	ciqLI/PA3.A2	A2	28.61	4.50058	-0.7493	6.3342	27.9-33.2	14NJ	C18:2|C16:0
ccqLI.A2-3	105.81	104-106.8	ciqLI/ST5.A2	A2	105.81	3.2984	0.6841	4.6503	104-106.8	15NJ	C18:2|C18:0
ccqLI.A3-1	52.21	49.6-54.8	ciqLI/OL3.A3-1	A3	52.21	2.59966	-0.198	5.1478	49.6-54.8	14NJ	C18:2|C18:1
ccqLI.A3-2	59.4	55.89-62.92	ciqLI/OL3.A3-2	A3	59.41	3.01196	-0.2127	5.9066	54.8-63.4	14NJ	C18:2|C18:1
			ciqLI/OL5.A3	A3	59.41	2.58447	-0.1456	4.2432	49-61.2	15NJ	C18:2|C18:1
ccqLI.A4-1	26.31	25.4-26.8	ciqLI/PA2.A4-1	A4	26.31	4.83259	-1.0199	5.5385	25.4-26.8	13NJ	C18:2|C16:0
ccqLI.A4-2	30.71	30.13-31.3	ciqLI/ST1.A4-1	A4	30.51	2.63655	-0.7818	2.3959	27.9-30.8	12NJ	C18:2|C18:0
			ciqLI/OL1.A4-1	A4	30.51	3.75627	-0.869	6.0137	28-31.1	12NJ	C18:2|C18:1
			ciqLI/ST5.A4-1	A4	30.81	4.40944	0.789	6.3088	30.2-31.6	15NJ	C18:2|C18:0
ccqLI.A4-3	35.91	35.61-36.22	ciqLI/PA2.A4-2	A4	35.71	8.82973	-1.3463	9.6397	35.6-36.4	13NJ	C18:2|C16:0
			ciqLI/ST1.A4-2	A4	35.71	6.33423	-1.1995	5.5832	34.5-36.5	12NJ	C18:2|C18:0
			ciqLI/LN1.A4-1	A4	35.71	5.65936	-1.1438	5.0668	33.5-36.4	12NJ	C18:2|C18:3
			ciqLI/PA6.A4	A4	36.41	3.37652	0.4968	6.1835	35.8-36.9	15YL	C18:2|C16:0
ccqLI.A4-4	39.35	39.26-39.43	ciqLI/ST2.A4	A4	37.91	5.5118	-1.1816	5.0538	36.7-39	13NJ	C18:2|C18:0
			ciqLI/ST4.A4	A4	39.01	3.17037	0.4855	3.5618	36.9-39.2	14DL	C18:2|C18:0
			ciqLI/ST5.A4-2	A4	39.01	2.77326	0.6418	4.1457	38.2-39.4	15NJ	C18:2|C18:0
			ciqLI/PA1.A4-1	A4	39.21	9.14655	-1.4158	9.7077	38.9-39.3	12NJ	C18:2|C16:0
			ciqLI/OL1.A4-2	A4	39.21	8.16137	-1.2296	12.3152	38.6-39.3	12NJ	C18:2|C18:1
			ciqLI/ST1.A4-3	A4	39.41	5.65068	-1.1693	5.0722	39.3-39.5	12NJ	C18:2|C18:0
			ciqLI/OL2.A4	A4	39.41	4.79353	-1.101	8.6698	39-39.5	13NJ	C18:2|C18:1
ccqLI.A4-5	44.6	44.04-45.17	ciqLI/PA1.A4-2	A4	44.61	7.59934	-1.2973	8.2107	44.1-45.6	12NJ	C18:2|C16:0
			ciqLI/ST1.A4-4	A4	44.61	4.76966	-1.0163	4.1409	44-46.4	12NJ	C18:2|C18:0
			ciqLI/LN1.A4-2	A4	44.61	3.65862	-0.9032	3.248	43.9-46.3	12NJ	C18:2|C18:3
ccqLI.A5-1	25.11	24.7-25.3	ciqLI/LN3.A5	A5	25.11	4.43114	0.3232	6.9061	24.7-25.3	14NJ	C18:2|C18:3
ccqLI.A5-2	88.41	88.25-88.56	ciqLI/PA2.A5-1	A5	88.41	12.4016	2.0745	24.1106	87.9-88.7	13NJ	C18:2|C16:0
			ciqLI/PA4.A5-1	A5	88.41	4.98666	0.4242	7.0884	87.3-88.8	14DL	C18:2|C16:0
			ciqLI/ST1.A5-1	A5	88.41	14.7365	2.5481	26.0507	88.1-88.6	12NJ	C18:2|C18:0
			ciqLI/OL1.A5-1	A5	88.41	5.30348	1.0608	9.1284	87-88.8	12NJ	C18:2|C18:1
			ciqLI/LN1.A5-1	A5	88.41	13.7209	2.418	23.7725	88.1-88.7	12NJ	C18:2|C18:3
			ciqLI/LN2.A5-1	A5	88.41	13.8598	2.7285	28.333	87.8-88.7	13NJ	C18:2|C18:3
ccqLI.A5-3	89.41	89.06-89.75	ciqLI/PA5.A5-1	A5	89.41	5.18413	0.7124	9.1977	88.8-92.4	15NJ	C18:2|C16:0
			ciqLI/ST5.A5-1	A5	89.41	10.4095	1.3679	19.4195	89-89.7	15NJ	C18:2|C18:0
ccqLI.A5-4	91.01	90.6-91.2	ciqLI/ST2.A5-1	A5	91.01	17.0757	2.9271	31.9569	90.6-91.2	13NJ	C18:2|C18:0
ccqLI.A5-5	97.32	97.17-97.47	ciqLI/PA1.A5-1	A5	97.31	31.376	2.9876	45.0623	96.5-97.5	12NJ	C18:2|C16:0
			ciqLI/PA2.A5-2	A5	97.31	31.3934	2.9235	47.9469	96.5-97.4	13NJ	C18:2|C16:0
			ciqLI/PA3.A5-1	A5	97.31	14.1159	1.3128	22.4796	96.5-97.5	14NJ	C18:2|C16:0
			ciqLI/ST1.A5-2	A5	97.31	40.5117	3.6659	54.5254	96.5-97.5	12NJ	C18:2|C18:0
			ciqLI/ST2.A5-2	A5	97.31	41.6445	3.9426	58.2076	96.5-97.4	13NJ	C18:2|C18:0
			ciqLI/ST3.A5-1	A5	97.31	28.9304	2.2347	45.2468	96.5-97.5	14NJ	C18:2|C18:0
			ciqLI/ST4.A5-1	A5	97.31	29.2624	1.6934	44.05	96.5-99.6	14DL	C18:2|C18:0
			ciqLI/ST5.A5-2	A5	97.31	17.768	1.7467	30.5233	95.9-97.5	15NJ	C18:2|C18:0
			ciqLI/ST6.A5-1	A5	97.31	12.024	1.4606	21.4183	96.1-97.5	15YL	C18:2|C18:0
			ciqLI/OL1.A5-2	A5	97.31	11.9827	1.5284	19.1492	95.8-100.4	12NJ	C18:2|C18:1
			ciqLI/OL2.A5-1	A5	97.31	14.947	1.6889	21.2247	96.5-97.5	13NJ	C18:2|C18:1
			ciqLI/LN1.A5-2	A5	97.31	38.0813	3.5509	51.112	96.5-97.4	12NJ	C18:2|C18:3
			ciqLI/LN2.A5-2	A5	97.31	42.8662	4.0714	62.7013	96.5-97.4	13NJ	C18:2|C18:3
			ciqLI/PA4.A5-2	A5	97.51	6.55123	0.4847	9.2346	96-100.9	14DL	C18:2|C16:0
			ciqLI/PA5.A5-2	A5	100.51	4.12734	0.681	8.6301	97.5-103	15NJ	C18:2|C16:0
ccqLI.A5-6	104.71	104.61-104.82	ciqLI/ST1.A5-3	A5	104.71	19.5408	2.9411	33.1062	104.6-104.9	12NJ	C18:2|C18:0
			ciqLI/OL1.A5-3	A5	104.71	6.84201	1.2384	11.5937	104.6-107.9	12NJ	C18:2|C18:1
			ciqLI/LN1.A5-3	A5	104.71	19.096	2.8663	31.5793	104.6-104.9	12NJ	C18:2|C18:3
			ciqLI/PA3.A5-2	A5	104.91	9.4395	1.0937	15.5916	104.8-107	14NJ	C18:2|C16:0
			ciqLI/ST3.A5-2	A5	104.91	15.0359	1.7149	26.962	104.6-107	14NJ	C18:2|C18:0
			ciqLI/ST4.A5-2	A5	104.91	13.9227	1.2567	24.4101	104.6-106.9	14DL	C18:2|C18:0
			ciqLI/ST6.A5-2	A5	104.91	7.69699	1.1928	14.4137	104.7-107	15YL	C18:2|C18:0
ccqLI.A5-7	105.92	105.49-106.34	ciqLI/PA1.A5-2	A5	105.91	15.5263	2.4094	29.2664	104.9-107.1	12NJ	C18:2|C16:0
			ciqLI/PA2.A5-3	A5	105.91	15.8236	2.3898	31.7871	105.7-106.9	13NJ	C18:2|C16:0
			ciqLI/ST2.A5-3	A5	105.91	23.5662	3.434	44.3882	104.7-112.8	13NJ	C18:2|C18:0
			ciqLI/ST5.A5-3	A5	105.91	9.20731	1.386	19.483	105.1-107.7	15NJ	C18:2|C18:0
			ciqLI/OL2.A5-2	A5	105.91	8.0941	1.3907	14.3501	105.5-107.4	13NJ	C18:2|C18:1
			ciqLI/LN2.A5-3	A5	105.91	22.7091	3.4412	45.3933	104.7-113.7	13NJ	C18:2|C18:3
			ciqLI/LN4.A5	A5	106.91	5.31867	0.291	8.4363	104.9-112.6	14DL	C18:2|C18:3
ccqLI.A7-1	73.51	71.2-73.8	ciqLI/OL4.A7	A7	73.51	3.47417	-0.1299	7.1377	71.2-73.8	14DL	C18:2|C18:1
ccqLI.A7-2	80.11	79-81.1	ciqLI/PA6.A7	A7	80.11	2.8427	0.4812	5.1693	79-81.1	15YL	C18:2|C16:0
ccqLI.A8	43.31	41-49.6	ciqLI/PA1.A8	A8	43.31	3.04234	-0.7898	2.9865	41-49.6	12NJ	C18:2|C16:0
ccqLI.A9-1	74.81	72.7-75.5	ciqLI/LN2.A9-1	A9	74.81	3.72806	-0.9349	3.1589	72.7-75.5	13NJ	C18:2|C18:3
ccqLI.A9-2	83.01	81.3-85.6	ciqLI/LN2.A9-2	A9	83.01	2.83836	-0.7824	2.3009	81.3-85.6	13NJ	C18:2|C18:3
ccqLI.A9-3	88.51	88-89.1	ciqLI/LN4.A9-1	A9	88.51	3.7541	-0.2318	5.4909	88-89.1	14DL	C18:2|C18:3
ccqLI.A9-4	93.01	91.2-93.3	ciqLI/LN4.A9-2	A9	93.01	4.41378	-0.2457	6.2067	91.2-93.3	14DL	C18:2|C18:3
ccqLI.A9-5	94.51	94.2-95.8	ciqLI/ST4.A9	A9	94.51	3.02498	-0.4609	3.2832	94.2-95.8	14DL	C18:2|C18:0
ccqLI.A9-6	96.61	95.95-97.28	ciqLI/ST6.A9	A9	96.31	2.93384	-0.7063	5.092	95.6-97.2	15YL	C18:2|C18:0
			ciqLI/LN4.A9-3	A9	97.31	2.88176	-0.1989	4.0986	95.8-98.2	14DL	C18:2|C18:3
ccqLI.A9-7	117.61	116.3-118.2	ciqLI/LN3.A9	A9	117.61	2.77977	-0.256	4.2067	116.3-118.2	14NJ	C18:2|C18:3
ccqLI.C1	22.47	19.54-25.4	ciqLI/LN2.C1	C1	22.41	2.57145	-0.7585	2.1054	16.4-26	13NJ	C18:2|C18:3
			ciqLI/ST2.C1	C1	22.51	2.59749	-0.7399	2.0344	16.4-23.8	13NJ	C18:2|C18:0
ccqLI.C2-1	49.61	46-49.9	ciqLI/OL6.C2	C2	49.61	3.13999	0.1766	6.6225	46-49.9	15YL	C18:2|C18:1
ccqLI.C2-2	102.14	101.11-103.17	ciqLI/LN4.C2-1	C2	99.51	4.09479	-0.2348	5.6754	97.5-104.7	14DL	C18:2|C18:3
			ciqLI/LN5.C2	C2	102.11	3.3635	-0.3217	6.0629	100.9-103.2	15NJ	C18:2|C18:3
			ciqLI/OL5.C2	C2	104.21	3.09659	-0.1765	6.1597	100.9-106.9	15NJ	C18:2|C18:1
ccqLI.C2-3	109.41	106.6-110.2	ciqLI/LN4.C2-2	C2	109.41	2.7993	-0.1977	4.0511	106.6-110.2	14DL	C18:2|C18:3
ccqLI.C3-1	21.93	19.64-24.23	ciqLI/PA1.C3	C3	14.41	2.72118	-0.8642	3.6003	7.4-22.8	12NJ	C18:2|C16:0
			ciqLI/OL1.C3	C3	16.81	2.64523	-0.6812	3.7232	6.2-26.5	12NJ	C18:2|C18:1
			ciqLI/ST5.C3	C3	22.81	3.42426	-0.6953	4.8436	12.7-24.4	15NJ	C18:2|C18:0
			ciqLI/OL3.C3	C3	22.81	2.93818	-0.208	5.7385	17.8-27	14NJ	C18:2|C18:1
			ciqLI/ST3.C3	C3	23.21	4.20112	-0.7325	4.7341	18.1-24.9	14NJ	C18:2|C18:0
ccqLI.C3-2	27.71	27.43-27.98	ciqLI/OL5.C3-1	C3	27.71	3.30274	-0.1843	6.5207	27-28.1	15NJ	C18:2|C18:1
			ciqLI/LN3.C3-1	C3	27.71	6.9223	-0.4122	11.0302	27.3-28	14NJ	C18:2|C18:3
			ciqLI/LN6.C3	C3	27.71	4.87816	-0.3981	10.1219	27-28.5	15YL	C18:2|C18:3
ccqLI.C3-3	31.6	30.9-32.1	ciqLI/PA3.C3-1	C3	31.61	6.00656	-0.8299	9.0872	30.9-32.1	14NJ	C18:2|C16:0
ccqLI.C3-4	34.42	33.89-34.95	ciqLI/PA6.C3-1	C3	34.31	4.4702	-0.5852	8.8746	33.2-35.5	15YL	C18:2|C16:0
			ciqLI/OL4.C3-1	C3	34.31	5.23404	-0.1351	9.9243	33.2-35.5	14DL	C18:2|C18:1
			ciqLI/PA4.C3-1	C3	34.51	3.52408	-0.3514	4.9424	34-35.4	14DL	C18:2|C16:0
ccqLI.C3-5	35.76	35.5-36.03	ciqLI/LN1.C3-1	C3	35.41	4.27273	-0.9587	3.6554	34.5-35.8	12NJ	C18:2|C18:3
			ciqLI/LN4.C3-1	C3	35.51	3.66296	-0.2337	5.1411	34.5-36.1	14DL	C18:2|C18:3
			ciqLI/OL5.C3-2	C3	35.81	4.20763	-0.2067	8.3228	34.5-35.9	15NJ	C18:2|C18:1
			ciqLI/ST1.C3-1	C3	35.91	4.13602	-0.9216	3.4513	35.8-36.5	12NJ	C18:2|C18:0
ccqLI.C3-6	36.59	36.44-36.74	ciqLI/OL6.C3	C3	36.31	3.08791	-0.1828	6.4989	35.5-36.5	15YL	C18:2|C18:1
			ciqLI/LN3.C3-2	C3	36.51	6.02392	-0.391	9.8102	36.5-36.9	14NJ	C18:2|C18:3
			ciqLI/PA3.C3-2	C3	36.81	7.2695	-0.8988	10.8062	36.5-37	14NJ	C18:2|C16:0
ccqLI.C3-7	42.77	42.29-43.25	ciqLI/PA4.C3-2	C3	41.41	5.208	-0.4249	7.1672	38.3-42.7	14DL	C18:2|C16:0
			ciqLI/PA6.C3-2	C3	42.11	5.95665	-0.6586	11.264	41.4-43	15YL	C18:2|C16:0
			ciqLI/LN4.C3-2	C3	43.01	4.19461	-0.2443	5.8093	42.7-44.3	14DL	C18:2|C18:3
			ciqLI/PA3.C3-3	C3	43.71	7.88144	-0.9333	11.6788	43-45	14NJ	C18:2|C16:0
ccqLI.C3-8	45.27	44.59-45.94	ciqLI/OL4.C3-2	C3	45.01	5.28178	-0.1346	9.9538	44-45.7	14DL	C18:2|C18:1
			ciqLI/ST1.C3-2	C3	45.71	2.6474	-0.7443	2.2457	45.4-47.6	12NJ	C18:2|C18:0
ccqLI.C3-9	48.95	47.57-50.34	ciqLI/PA4.C3-3	C3	48.11	3.44596	-0.3519	4.9249	46.6-50	14DL	C18:2|C16:0
			ciqLI/PA5.C3	C3	50.31	3.75193	-0.596	6.7412	45.9-51.5	15NJ	C18:2|C16:0
			ciqLI/PA6.C3-3	C3	51.51	3.33746	-0.5003	6.5292	50.5-59.7	15YL	C18:2|C16:0
ccqLI.C3-10	98.21	96.3-103.1	ciqLI/LN1.C3-2	C3	98.21	2.85572	-0.7687	2.3955	96.3-103.1	12NJ	C18:2|C18:3
ccqLI.C4-1	0.01	0-7	ciqLI/PA6.C4-1	C4	0.01	2.78194	0.4441	5.0789	0-7	15YL	C18:2|C16:0
ccqLI.C4-2	40.31	40.2-45.2	ciqLI/ST3.C4-1	C4	40.31	2.90346	0.5913	3.2044	40.2-45.2	14NJ	C18:2|C18:0
ccqLI.C4-3	73.01	68.5-86.6	ciqLI/ST4.C4-1	C4	73.01	3.74542	0.5606	4.8318	68.5-86.6	14DL	C18:2|C18:0
ccqLI.C4-4	88.31	87.6-88.3	ciqLI/ST4.C4-2	C4	88.31	2.80581	0.4567	2.9872	87.6-88.3	14DL	C18:2|C18:0
ccqLI.C4-5	95.71	92.6-97.4	ciqLI/PA4.C4-1	C4	95.71	4.38123	0.3868	5.9536	92.6-97.4	14DL	C18:2|C16:0
ccqLI.C4-6	101.51	98.5-104.1	ciqLI/PA4.C4-2	C4	101.51	2.54975	0.2989	3.5339	98.5-104.1	14DL	C18:2|C16:0
ccqLI.C4-7	110.72	110.25-111.19	ciqLI/PA3.C4-1	C4	110.51	3.02064	0.5829	4.3355	110.2-111.3	14NJ	C18:2|C16:0
			ciqLI/OL2.C4-1	C4	111.31	3.95591	-0.8746	5.5667	109.9-111.7	13NJ	C18:2|C18:1
ccqLI.C4-8	117.44	116.86-118.01	ciqLI/OL1.C4	C4	116.41	5.37075	-1.1955	11.7099	113.3-118.2	12NJ	C18:2|C18:1
			ciqLI/PA2.C4	C4	117.41	5.67889	-1.0386	5.8941	114.4-118.2	13NJ	C18:2|C16:0
			ciqLI/PA1.C4	C4	117.51	3.9928	-0.8997	3.9759	114.5-118.2	12NJ	C18:2|C16:0
			ciqLI/ST1.C4	C4	117.51	6.52953	-1.1782	5.5903	114.7-117.9	12NJ	C18:2|C18:0
			ciqLI/ST2.C4-1	C4	117.51	7.41706	-1.2894	6.1047	115.8-117.9	13NJ	C18:2|C18:0
			ciqLI/OL2.C4-2	C4	117.51	8.9187	-1.2526	11.528	115.6-118.2	13NJ	C18:2|C18:1
			ciqLI/LN1.C4	C4	117.51	6.29734	-1.1826	5.5195	114.8-117.9	12NJ	C18:2|C18:3
ccqLI.C4-9	120.76	119.72-121.81	ciqLI/ST3.C4-2	C4	119.71	8.01381	1.0463	9.6392	118.9-123.5	14NJ	C18:2|C18:0
			ciqLI/ST4.C4-3	C4	119.71	3.12263	0.495	3.3939	118.8-126.4	14DL	C18:2|C18:0
			ciqLI/ST5.C4-1	C4	119.71	4.7957	0.8292	6.9293	118.8-122.7	15NJ	C18:2|C18:0
			ciqLI/ST6.C4	C4	119.71	5.18847	0.9263	8.4963	118.9-126.3	15YL	C18:2|C18:0
			ciqLI/PA3.C4-2	C4	121.01	5.21451	0.7523	7.2691	119.2-125.1	14NJ	C18:2|C16:0
			ciqLI/PA5.C4	C4	122.71	3.43294	0.5759	5.9501	118.8-127.3	15NJ	C18:2|C16:0
			ciqLI/PA6.C4-2	C4	122.71	2.94903	0.466	5.3531	118.8-127.8	15YL	C18:2|C16:0
			ciqLI/ST2.C4-2	C4	124.71	4.61993	-1.1148	4.346	121-127.3	13NJ	C18:2|C18:0
ccqLI.C4-10	129.81	128.8-132	ciqLI/ST5.C4-2	C4	129.81	3.33095	0.7222	5.3535	128.8-132	15NJ	C18:2|C18:0
ccqLI.C6	26.31	16.4-29.8	ciqLI/PA4.C6	C6	26.31	2.66693	0.3179	3.7005	16.4-29.8	14DL	C18:2|C16:0
ccqLI.C8	40.61	36.3-46.4	ciqLI/OL3.C8	C8	40.61	2.82534	-0.2048	5.5041	36.3-46.4	14NJ	C18:2|C18:1
ccqLI.C9-1	1.81	0-4.6	ciqLI/OL4.C9	C9	1.81	2.88176	-0.0977	5.2475	0-4.6	14DL	C18:2|C18:1
ccqLI.C9-2	7.86	7.31-8.4	ciqLI/LN3.C9	C9	6.11	9.43082	-0.4893	15.6711	5.2-9.2	14NJ	C18:2|C18:3
			ciqLI/LN4.C9	C9	7.51	14.7951	-0.4762	22.9195	6.1-9	14DL	C18:2|C18:3
			ciqLI/LN5.C9-1	C9	7.51	10.0948	-0.5604	17.9079	6.9-8.7	15NJ	C18:2|C18:3
			ciqLI/OL5.C9-1	C9	8.61	4.78702	-0.2078	8.5632	7.5-9.2	15NJ	C18:2|C18:1
ccqLI.C9-3	10.56	9.87-11.26	ciqLI/LN6.C9	C9	9.71	2.81449	-0.2958	5.744	9.2-12.9	15YL	C18:2|C18:3
			ciqLI/PA4.C9	C9	10.71	14.9578	0.7951	23.2112	9.7-11.2	14DL	C18:2|C16:0
ccqLI.C9-4	12.89	12.5-13.29	ciqLI/OL5.C9-2	C9	12.21	4.49841	-0.2016	8.0937	10.7-17.1	15NJ	C18:2|C18:1
			ciqLI/LN5.C9-2	C9	12.91	8.1809	-0.5104	14.7928	12.4-13.2	15NJ	C18:2|C18:3
ccqLI.C9-5	17.41	17.1-18.4	ciqLI/OL5.C9-3	C9	17.41	3.45681	-0.1776	6.2968	17.1-18.4	15NJ	C18:2|C18:1
DL Dali, YL Yangling, NJ Nanjing, 12, 13, 14, 15 denote the year of 2012, 2013, 2014 and 2015, respectively.
a Conditional identified QTLs detected in different experiments based on the the conditional phenotypic value of C16:0 without the influence of other traits
b Chromosome
c the phenotypic variation explained by the identified QTL
d The 2-LOD confdence interval of QTLs
e The experiment in which QTLs were detected
