# Supplementary material for: Unconditional and conditional QTL analyses of seed fatty acid composition in Brassica napus L
Source: BMC Plant Biol. 2018 Mar 23;18:49. doi: 10.1186/s12870-018-1268-7 (PMC5865336; doi:10.1186/s12870-018-1268-7)
Supplement: Supplementary file 15 — QTL comparison between unconditional and conditional consensus QTLs for C18:2. (XLS 36 kb) [file 12870_2018_1268_MOESM15_ESM.xls]

## Sheet: Additional file 16
Additional file 15. QTL comparison between unconditional and conditional consensus QTLs for C18:2.
Conditional Consensus QTL							Unconditional Consensus QTL
Consensus QTL	Peak	CI.a	Chr.b	LOD	Additive	PVc	Consensus QTL	Peak	CI.	Chr.	LOD	Additive	PV
ccqLI.A1-1	102.31	101.9-102.6	A1	2.68429	0.775	2.2453
ccqLI.A1-2	112.41	112.2-113.9	A1	2.91648	0.7229	2.8995
ccqLI.A2-1	4.51	0-10.8	A2	2.67561	-0.2452	3.9509
ccqLI.A2-2	28.61	27.9-33.2	A2	4.50058	-0.7493	6.3342
ccqLI.A2-3	105.81	104-106.8	A2	3.2984	0.6841	4.6503	ucqLI.A2	105.81	104-106.8	A2	3.31142	0.69	4.7344
ccqLI.A3-1	52.21	49.6-54.8	A3	2.59966	-0.198	5.1478
ccqLI.A3-2	59.4	55.89-62.92	A3	2.58-3.01	-0.21~-0.15	4.24-5.91
ccqLI.A4-1	26.31	25.4-26.8	A4	4.83259	-1.0199	5.5385
ccqLI.A4-2	30.71	30.13-31.3	A4	2.64-4.41	-0.87~0.79	2.40-6.31	ucqLI.A4-1	30.81	30.2-31.6	A4	4.28792	0.79	6.2131
ccqLI.A4-3	35.91	35.61-36.22	A4	3.38-8.83	-1.35~0.50	5.07-9.64	ucqLI.A4-2	35.71	34.5-36.4	A4	6.12	-1.18	5.44
ccqLI.A4-4	39.35	39.26-39.43	A4	2.77-9.15	-1.42~064	3.56-12.32	ucqLI.A4-3	39.39	39.14-39.63	A4	3.16-5.21	-1.11~0.49	3.56-4.2
ccqLI.A4-5	44.6	44.04-45.17	A4	3.66-7.60	-1.30-0.90	3.25-8.21	ucqLI.A4-4	44.61	43.9-45.3	A4	4.02	-0.94	3.54
ccqLI.A5-1	25.11	24.7-25.3	A5	4.43114	0.3232	6.9061
ccqLI.A5-2	88.41	88.25-88.56	A5	4.99-13.86	0.42-2.73	7.09-28.33	ucqLI.A5-1	88.41	88.1-88.7	A5	13.68	2.41	23.61
ccqLI.A5-3	89.41	89.06-89.75	A5	5.18-10.41	0.71-1.37	9.20-19.42	ucqLI.A5-2	89.41	89.0-89.7	A5	10.3509	1.36	19.0677
ccqLI.A5-4	91.01	90.6-91.2	A5	17.0757	2.9271	31.9569	ucqLI.A5-3	91.01	90.5-91.2	A5	17.28	2.95	32.41
ccqLI.A5-5	97.32	97.17-97.47	A5	4.13-42.87	0.48-4.07	8.63-58.21	ucqLI.A5-4	97.21	96.93-97.49	A5	10.82-38.51	1.40-3.98	19.49-59.21
ccqLI.A5-6	104.71	104.61-104.82	A5	6.84-19.54	1.09-2.94	11.59-33.11	ucqLI.A5-5	105.01	104.48-105.54	A5	7.24-23.81	1.16-3.32	13.58-41.37
ccqLI.A5-7	105.92	105.49-106.34	A5	5.32-23.57	0.29-3.44	8.44-44.39
ccqLI.A7-1	73.51	71.2-73.8	A7	3.47417	-0.1299	7.1377
ccqLI.A7-2	80.11	79-81.1	A7	2.8427	0.4812	5.1693
ccqLI.A8	43.31	41-49.6	A8	3.04234	-0.7898	2.9865
ccqLI.A9-1	74.81	72.7-75.5	A9	3.72806	-0.9349	3.1589
ccqLI.A9-2	83.01	81.3-85.6	A9	2.83836	-0.7824	2.3009
ccqLI.A9-3	88.51	88-89.1	A9	3.7541	-0.2318	5.4909
ccqLI.A9-4	93.01	91.2-93.3	A9	4.41378	-0.2457	6.2067
ccqLI.A9-5	94.51	94.2-95.8	A9	3.02498	-0.4609	3.2832	ucqLI.A9-1	94.51	94.2-95.8	A9	2.98	-0.46	3.23
ccqLI.A9-6	96.61	95.95-97.28	A9	2.88-2.93	-0.71~-0.20	4.10-5.09	ucqLI.A9-2	96.31	95.6-97.2	A9	2.87308	-0.71	5.1025
ccqLI.A9-7	117.61	116.3-118.2	A9	2.77977	-0.256	4.2067
ccqLI.C1	22.47	19.54-25.4	C1	2.57-2.60	-0.76~-0.74	2.03-2.11
ccqLI.C2-1	49.61	46-49.9	C2	3.13999	0.1766	6.6225
ccqLI.C2-2	102.14	101.11-103.17	C2	3.10-4.09	-0.32~-0.18	5.68-6.16
ccqLI.C2-3	109.41	106.6-110.2	C2	2.7993	-0.1977	4.0511
ccqLI.C3-1	21.93	19.64-24.23	C3	2.65-4.20	-0.86~-0.21	3.60-5.74	ucqLI.C3-1	23.2	20.31-26.1	C3	3.55-3.99	-0.76~-0.66	3.94-5.78
ccqLI.C3-2	27.71	27.43-27.98	C3	3.30-6.92	-0.41~-0.18	6.52-11.03
ccqLI.C3-3	31.6	30.9-32.1	C3	6.00656	-0.8299	9.0872
ccqLI.C3-4	34.42	33.89-34.95	C3	3.52-5.23	-0.59~-0.14	4.94-9.92
ccqLI.C3-5	35.76	35.5-36.03	C3	3.66-4.27	-0.96~-0.21	3.45-8.32	ucqLI.C3-2	35.41	34.5-35.8	C3	4.19	-0.94	3.53
ccqLI.C3-6	36.59	36.44-36.74	C3	3.09-7.27	-0.90~-0.18	6.50-10.81
ccqLI.C3-7	42.77	42.29-43.25	C3	4.19-7.88	-0.93~-0.24	5.81-11.68
ccqLI.C3-8	45.27	44.59-45.94	C3	2.65-5.28	-0.74~-0.13	2.25-9.95
ccqLI.C3-9	48.95	47.57-50.34	C3	3.34-3.75	-0.60~-0.35	4.92-6.74
ccqLI.C3-10	98.21	96.3-103.1	C3	2.85572	-0.7687	2.3955
ccqLI.C4-1	0.01	0-7	C4	2.78194	0.4441	5.0789
ccqLI.C4-2	40.31	40.2-45.2	C4	2.90346	0.5913	3.2044
ccqLI.C4-3	73.01	68.5-86.6	C4	3.74542	0.5606	4.8318	ucqLI.C4-1	73.01	68.5-86.6	C4	3.73	0.56	4.82
ccqLI.C4-4	88.31	87.6-88.3	C4	2.80581	0.4567	2.9872	ucqLI.C4-2	88.31	87.6-88.3	C4	2.83	0.46	3.01
ccqLI.C4-5	95.71	92.6-97.4	C4	4.38123	0.3868	5.9536
ccqLI.C4-6	101.51	98.5-104.1	C4	2.54975	0.2989	3.5339
ccqLI.C4-7	110.72	110.25-111.19	C4	3.02-3.96	-0.87~0.58	4.34-5.57
ccqLI.C4-8	117.44	116.86-118.01	C4	3.99-8.92	-1.25~-0.90	3.98-11.71	ucqLI.C4-3	117.51	116.95-118.06	C4	7.0-7.2	-1.26~-1.24	5.80-6.10
ccqLI.C4-9	120.76	119.72-121.81	C4	2.95-8.01	-1.11~1.05	3.39-9.64	ucqLI.C4-4	119.71	118.4-121.01	C4	3.17-7.52	0.50-1.01	3.45-8.97
							ucqLI.C4-5	124.71	121.0-127.3	C4	4.52	-1.09	4.16
							ucqLI.C4-6	127.81	127.1-130.0	C4	2.77	0.63	3.41
ccqLI.C4-10	129.81	128.8-132	C4	3.33095	0.7222	5.3535	ucqLI.C4-7	129.81	128.8-132.0	C4	3.44162	0.73	5.4491
ccqLI.C6	26.31	16.4-29.8	C6	2.66693	0.3179	3.7005
ccqLI.C8	40.61	36.3-46.4	C8	2.82534	-0.2048	5.5041
ccqLI.C9-1	1.81	0-4.6	C9	2.88176	-0.0977	5.2475
ccqLI.C9-2	7.86	7.31-8.4	C9	4.79-4.80	-0.56~-0.21	8.56-22.92
ccqLI.C9-3	10.56	9.87-11.26	C9	2.81-14.96	-0.30~0.80	5.74-23.21
ccqLI.C9-4	12.89	12.5-13.29	C9	4.50-8.18	-0.51~-0.20	8.09-14.79
ccqLI.C9-5	17.41	17.1-18.4	C9	3.45681	-0.1776	6.2968
a Confdence interval of the QTL
b Chromosome
c the phenotypic variation explained by the QTL
