# Supplementary material for: Unconditional and conditional QTL analyses of seed fatty acid composition in Brassica napus L
Source: BMC Plant Biol. 2018 Mar 23;18:49. doi: 10.1186/s12870-018-1268-7 (PMC5865336; doi:10.1186/s12870-018-1268-7)
Supplement: Supplementary file 16 — Conditional identified QTLs and consensus QTLs obtained for C18:3 in six environments. (XLS 55 kb) [file 12870_2018_1268_MOESM16_ESM.xls]

## Sheet: Additional file 10
Additional file 16. Conditional identified QTLs and consensus QTLs obtained for C18:3 in six environments.
Conditional Consensus QTL			Conditional Identified QTL
Consensus QTL	Peak	CI.	QTLa	Chr.b	Position	LOD	Additive	PVc	CI.d	Environments	Traite
ccqLN.A1-1	90.93	90.29-91.57	ciqLN/LI2.A1	A1	90.71	3.36567	-0.3383	2.8164	89.8-92.3	13NJ	C18:3|C18:2
			ciqLN/PA2.A1	A1	91.01	3.53276	-0.3343	2.7407	90.2-92.3	13NJ	C18:3|C16:0
			ciqLN/ST2.A1	A1	91.01	3.6239	-0.3386	2.7933	90.2-92.3	13NJ	C18:3|C18:0
ccqLN.A1-2	98.31	94.8-98.8	ciqLN/ST6.A1	A1	98.31	3.10093	0.3163	5.0383	94.8-98.8	15YL	C18:3|C18:0
ccqLN.A3-1	33.02	31.75-34.28	ciqLN/LI4.A3	A3	32.31	4.45067	-0.1118	5.585	27.3-33.3	14DL	C18:3|C18:2
			ciqLN/OL4.A3	A3	32.31	3.20075	-0.0845	4.3418	26.3-33.9	14DL	C18:3|C18:1
			ciqLN/ST4.A3	A3	33.31	2.75373	-0.2108	2.7925	31.2-34.2	14DL	C18:3|C18:0
ccqLN.A3-2	45.11	44.6-45.3	ciqLN/OL3.A3-1	A3	45.11	2.75373	-0.1143	4.8041	44.6-45.3	14NJ	C18:3|C18:1
ccqLN.A3-3	51.71	49.6-54.8	ciqLN/OL3.A3-2	A3	51.71	4.42029	-0.1444	7.5167	49.6-54.8	14NJ	C18:3|C18:1
ccqLN.A3-4	56.81	54.8-59.4	ciqLN/OL3.A3-3	A3	56.81	3.59135	-0.1352	6.7677	54.8-59.4	14NJ	C18:3|C18:1
ccqLN.A4-1	30.81	30.13-31.48	ciqLN/PA6.A4-1	A4	30.81	4.47454	0.3364	9.3399	29.7-31.1	15YL	C18:3|C16:0
			ciqLN/ST5.A4	A4	30.81	3.07706	0.3048	4.4079	26.4-31.6	15NJ	C18:3|C18:0
ccqLN.A4-2	32.35	32.03-32.66	ciqLN/LI1.A4-1	A4	32.31	9.34836	0.6778	12.261	31.6-32.9	12NJ	C18:3|C18:2
			ciqLN/OL1.A4-1	A4	32.31	11.4055	0.6632	13.2932	31.7-32.9	12NJ	C18:3|C18:1
			ciqLN/PA1.A4-1	A4	32.31	10.2836	0.7359	13.3566	31.6-32.9	12NJ	C18:3|C16:0
			ciqLN/ST1.A4-1	A4	32.31	9.84312	0.6641	11.9381	31.6-32.9	12NJ	C18:3|C18:0
			ciqLN/LI6.A4	A4	35.71	3.83222	0.1693	8.0734	32.9-38.6	15YL	C18:3|C18:2
ccqLN.A4-3	39.19	39.12-39.26	ciqLN/OL2.A4-1	A4	39.01	30.7576	1.1453	33.0085	38.6-39.2	13NJ	C18:3|C18:1
			ciqLN/PA6.A4-2	A4	39.01	5.8373	0.3804	12.4902	38.2-39.4	15YL	C18:3|C16:0
			ciqLN/ST4.A4	A4	39.01	2.59315	0.1925	2.5678	36.9-41.8	14DL	C18:3|C18:0
			ciqLN/LI2.A4	A4	39.21	22.6982	1.0019	24.9385	39.1-39.4	13NJ	C18:3|C18:2
			ciqLN/PA2.A4	A4	39.21	25.5127	1.0516	27.1534	39-39.3	13NJ	C18:3|C16:0
			ciqLN/ST2.A4	A4	39.21	25.4432	1.0499	26.8868	39.1-39.3	13NJ	C18:3|C18:0
ccqLN.A4-4	39.4	39.34-39.47	ciqLN/PA4.A4	A4	39.31	2.51069	0.1574	2.7839	38.6-39.5	14DL	C18:3|C16:0
			ciqLN/LI1.A4-2	A4	39.41	16.9434	0.9206	20.0373	39.3-40	12NJ	C18:3|C18:2
			ciqLN/OL1.A4-2	A4	39.41	20.0009	0.8694	20.8069	39.3-39.7	12NJ	C18:3|C18:1
			ciqLN/PA1.A4-2	A4	39.41	18.0219	0.9926	21.289	39.3-39.5	12NJ	C18:3|C16:0
			ciqLN/ST1.A4-2	A4	39.41	16.939	0.8829	18.534	39.3-39.5	12NJ	C18:3|C18:0
ccqLN.A4-5	46.51	46.4-48.3	ciqLN/OL2.A4-2	A4	46.51	11.7657	0.7862	15.7623	46.4-48.3	13NJ	C18:3|C18:1
ccqLN.A4-6	51.11	45.1-54.1	ciqLN/PA3.A4	A4	51.11	2.94252	0.2489	4.2339	45.1-54.1	14NJ	C18:3|C16:0
ccqLN.A5-1	23.31	22.1-24.7	ciqLN/OL5.A5	A5	23.31	3.38303	-0.1376	6.3102	22.1-24.7	15NJ	C18:3|C18:1
ccqLN.A5-2	24.51	23.8-24.7	ciqLN/OL3.A5	A5	24.51	3.16169	-0.1187	5.1183	23.8-24.7	14NJ	C18:3|C18:1
ccqLN.A5-3	43.21	42.2-46	ciqLN/LI5.A5	A5	43.21	3.42426	-0.1414	5.4773	42.2-46	15NJ	C18:3|C18:2
ccqLN.A5-4	88.59	88.3-88.88	ciqLN/LI2.A5-1	A5	88.41	4.16857	0.3796	3.5741	86.8-88.8	13NJ	C18:3|C18:2
			ciqLN/PA4.A5-1	A5	88.41	3.40039	0.1889	4.0093	87.2-88.8	14DL	C18:3|C16:0
			ciqLN/ST4.A5-1	A5	88.41	13.9639	0.5556	22.2584	87.6-88.7	14DL	C18:3|C18:0
			ciqLN/ST6.A5-1	A5	88.41	6.51217	0.5062	12.6704	87.8-88.8	15YL	C18:3|C18:0
			ciqLN/PA3.A5-1	A5	89.41	7.86191	0.4341	12.886	89-90.9	14NJ	C18:3|C16:0
			ciqLN/PA5.A5	A5	89.41	6.88975	0.4145	12.5839	89-90.9	15NJ	C18:3|C16:0
ccqLN.A5-5	97.85	97.22-98.47	ciqLN/ST5.A5-1	A5	97.31	16.3618	0.7642	28.1337	95.9-97.5	15NJ	C18:3|C18:0
			ciqLN/ST6.A5-2	A5	97.31	12.3234	0.6736	22.3585	96-100.4	15YL	C18:3|C18:0
			ciqLN/OL1.A5	A5	97.51	2.89044	-0.275	2.3407	97.3-104.4	12NJ	C18:3|C18:1
			ciqLN/PA4.A5-2	A5	97.51	4.35302	0.2154	5.104	96-101.5	14DL	C18:3|C16:0
			ciqLN/LI2.A5-2	A5	99.51	4.43331	0.418	4.3608	97.5-104.3	13NJ	C18:3|C18:2
			ciqLN/PA3.A5-2	A5	99.51	12.3365	0.5722	22.3753	97.5-101.8	14NJ	C18:3|C16:0
			ciqLN/ST3.A5-1	A5	99.51	30.2042	1.0161	50.9961	97.5-102.3	14NJ	C18:3|C18:0
			ciqLN/ST4.A5-2	A5	99.51	27.4874	0.7683	41.9356	97.1-102.4	14DL	C18:3|C18:0
ccqLN.A5-6	105.26	104.81-105.71	ciqLN/LI2.A5-3	A5	104.91	3.44379	0.3456	2.9843	104.6-107.7	13NJ	C18:3|C18:2
			ciqLN/PA3.A5-3	A5	104.91	8.05504	0.4382	13.2347	104.8-107.8	14NJ	C18:3|C16:0
			ciqLN/ST3.A5-2	A5	104.91	15.5502	0.7325	26.7589	104.7-106.9	14NJ	C18:3|C18:0
			ciqLN/ST4.A5-3	A5	104.91	13.1155	0.5406	21.1567	104.6-106.9	14DL	C18:3|C18:0
			ciqLN/ST6.A5-3	A5	104.91	6.23007	0.4952	12.1665	104.7-107	15YL	C18:3|C18:0
			ciqLN/ST5.A5-2	A5	105.91	8.70604	0.6239	18.829	105.8-107.3	15NJ	C18:3|C18:0
ccqLN.A6	49.81	49.5-52.9	ciqLN/PA5.A6	A6	49.81	4.04054	0.3125	7.1754	49.5-52.9	15NJ	C18:3|C16:0
ccqLN.A9-1	93.04	92.07-94.0	ciqLN/OL4.A9-1	A9	93.01	4.52662	0.0985	6.2386	91-93.3	14DL	C18:3|C18:1
			ciqLN/LI4.A9	A9	93.11	2.78845	0.0876	3.4684	89.6-93.1	14DL	C18:3|C18:2
ccqLN.A9-2	100.93	100.73-101.12	ciqLN/ST6.A9	A9	100.91	2.65825	-0.3025	4.5427	100.6-101	15YL	C18:3|C18:0
			ciqLN/OL4.A9-2	A9	101.31	2.99894	0.0798	4.1597	101-102.7	14DL	C18:3|C18:1
ccqLN.C2-1	90.81	87.9-94.5	ciqLN/OL4.C2-1	C2	90.81	3.16386	0.0872	4.9394	87.9-94.5	14DL	C18:3|C18:1
ccqLN.C2-2	102.01	100.69-103.32	ciqLN/PA4.C2	C2	100.71	3.83873	0.1974	4.4625	99.5-106.5	14DL	C18:3|C16:0
			ciqLN/OL4.C2-2	C2	101.11	5.87853	0.1115	8.2587	99.7-105.2	14DL	C18:3|C18:1
			ciqLN/LI5.C2	C2	102.11	6.90277	0.208	11.741	101-105.8	15NJ	C18:3|C18:2
			ciqLN/LI3.C2-1	C2	103.11	3.81703	0.128	5.8857	100.6-105.2	14NJ	C18:3|C18:2
ccqLN.C2-3	109.78	109.21-110.34	ciqLN/LI4.C2	C2	109.61	5.08431	0.1162	6.409	106.9-109.9	14DL	C18:3|C18:2
			ciqLN/OL4.C2-3	C2	109.61	5.1212	0.1048	7.1558	108.4-109.9	14DL	C18:3|C18:1
			ciqLN/LI3.C2-2	C2	110.21	2.65608	0.1096	4.1617	108.3-110.4	14NJ	C18:3|C18:2
ccqLN.C3-1	24.74	23.42-26.06	ciqLN/PA5.C3	C3	22.81	2.69514	-0.2511	4.7056	17.6-27	15NJ	C18:3|C16:0
			ciqLN/LI6.C3	C3	24.91	3.5805	0.1537	7.3987	18.2-27	15YL	C18:3|C18:2
			ciqLN/OL6.C3	C3	24.91	2.90346	0.1204	5.8345	24.1-27	15YL	C18:3|C18:1
ccqLN.C3-2	35.51	35.01-36.0	ciqLN/LI3.C3-1	C3	35.51	3.27887	0.1247	5.1195	34.5-35.9	14NJ	C18:3|C18:2
			ciqLN/LI4.C3	C3	35.51	6.64454	0.1376	8.5232	34.5-35.9	14DL	C18:3|C18:2
ccqLN.C3-3	41.41	40.7-42.8	ciqLN/PA3.C3-1	C3	41.41	3.43945	-0.2634	4.7793	40.7-42.8	14NJ	C18:3|C16:0
ccqLN.C3-4	45.01	44-49.5	ciqLN/LI3.C3-2	C3	45.01	4.23801	0.1365	6.56	44-49.5	14NJ	C18:3|C18:2
ccqLN.C3-5	50.31	50-51.3	ciqLN/PA3.C3-2	C3	50.31	3.39605	-0.2637	4.8076	50-51.3	14NJ	C18:3|C16:0
ccqLN.C3-6	98.66	96.26-101.06	ciqLN/LI1.C3	C3	98.21	3.37435	-0.3432	3.1995	96.8-103.3	12NJ	C18:3|C18:2
			ciqLN/PA1.C3	C3	99.21	2.79279	-0.3138	2.726	96.7-103.8	12NJ	C18:3|C16:0
ccqLN.C3-7	100.91	100.2-103.2	ciqLN/ST1.C3	C3	100.91	3.78231	-0.4497	3.4113	100.2-103.2	12NJ	C18:3|C18:0
ccqLN.C4-1	63.95	63.08-64.81	ciqLN/LI2.C4-1	C4	58.71	3.76278	0.385	3.7029	52.3-61.3	13NJ	C18:3|C18:2
			ciqLN/ST4.C4-1	C4	61.31	2.68429	0.201	2.8969	55.4-62.6	14DL	C18:3|C18:0
			ciqLN/OL2.C4-1	C4	63.81	5.83513	0.4143	4.2719	62-65.6	13NJ	C18:3|C18:1
			ciqLN/PA2.C4-1	C4	63.81	4.61125	0.3943	3.6441	58.1-65.8	13NJ	C18:3|C16:0
			ciqLN/ST2.C4-1	C4	63.81	5.0778	0.4154	4.0199	61.3-65.8	13NJ	C18:3|C18:0
			ciqLN/LI2.C4-2	C4	64.81	5.53133	0.4693	5.462	61.9-66.5	13NJ	C18:3|C18:2
			ciqLN/ST1.C4-1	C4	64.81	7.08722	0.5455	8.0238	63.5-66.5	12NJ	C18:3|C18:0
ccqLN.C4-3	70.09	68.64-71.54	ciqLN/ST4.C4-2	C4	69.01	5.24489	0.2738	5.4693	65.5-75.5	14DL	C18:3|C18:0
			ciqLN/LI1.C4-1	C4	70.01	8.42394	0.5932	9.3563	68.2-75	12NJ	C18:3|C18:2
			ciqLN/OL1.C4-1	C4	70.01	10.1643	0.5707	9.8506	68.4-74.5	12NJ	C18:3|C18:1
			ciqLN/PA1.C4-1	C4	70.01	7.94003	0.5637	8.6716	68.2-74.7	12NJ	C18:3|C16:0
			ciqLN/ST1.C4-2	C4	70.01	8.9187	0.5863	9.3321	68.2-74.3	12NJ	C18:3|C18:0
			ciqLN/OL2.C4-2	C4	72.01	3.53493	0.3703	3.4537	68.2-78.2	13NJ	C18:3|C18:1
ccqLN.C4-4	75.99	73.25-78.73	ciqLN/LI2.C4-3	C4	75.01	3.90817	0.4066	4.1299	69-78.4	13NJ	C18:3|C18:2
			ciqLN/ST2.C4-2	C4	76.01	3.23764	0.356	3.0533	69-78.5	13NJ	C18:3|C18:0
			ciqLN/PA2.C4-2	C4	77.01	2.73203	0.3187	2.464	69-78.6	13NJ	C18:3|C16:0
ccqLN.C4-5	111.45	111.19-111.71	ciqLN/PA5.C4-1	C4	110.51	3.29189	0.2804	5.9767	106.6-111	15NJ	C18:3|C16:0
			ciqLN/ST5.C4-1	C4	110.51	2.57145	0.2875	3.9393	107.7-111.7	15NJ	C18:3|C18:0
			ciqLN/LI2.C4-4	C4	111.31	11.6876	0.8404	16.5169	110.3-111.7	13NJ	C18:3|C18:2
			ciqLN/PA2.C4-3	C4	111.31	11.2015	0.8284	16.0797	110.2-111.7	13NJ	C18:3|C16:0
			ciqLN/ST2.C4-3	C4	111.31	11.8938	0.8531	16.9345	110.3-111.7	13NJ	C18:3|C18:0
			ciqLN/OL2.C4-3	C4	111.61	11.7549	0.8105	16.5724	111-111.7	13NJ	C18:3|C18:1
ccqLN.C4-6	118.18	117.73-118.63	ciqLN/OL4.C4	C4	117.51	2.72118	0.0728	3.3976	111-118.2	14DL	C18:3|C18:1
			ciqLN/PA5.C4-2	C4	117.51	4.92156	0.3392	8.759	112.5-118.8	15NJ	C18:3|C16:0
			ciqLN/PA3.C4	C4	118.21	5.72229	0.3486	8.2244	111.8-118.8	14NJ	C18:3|C16:0
			ciqLN/ST4.C4-3	C4	118.21	2.97507	0.2064	3.0248	117.5-118.8	14DL	C18:3|C18:0
			ciqLN/ST6.C4	C4	118.21	4.93241	0.4035	7.8769	117.5-118.8	15YL	C18:3|C18:0
ccqLN.C4-7	119.71	119.45-119.96	ciqLN/LI1.C4-2	C4	119.71	23.0476	1.0411	28.327	119.5-120.9	12NJ	C18:3|C18:2
			ciqLN/LI2.C4-5	C4	119.71	26.6454	1.1544	31.1901	119.4-120.8	13NJ	C18:3|C18:2
			ciqLN/OL1.C4-2	C4	119.71	28.6114	1.0349	32.119	119.5-120.7	12NJ	C18:3|C18:1
			ciqLN/OL2.C4-4	C4	119.71	29.6509	1.164	33.5114	119.4-135.5	13NJ	C18:3|C18:1
			ciqLN/PA1.C4-2	C4	119.71	25.2545	1.0778	31.1523	119.5-120.8	12NJ	C18:3|C16:0
			ciqLN/PA2.C4-4	C4	119.71	29.7247	1.2104	33.9192	119.3-120.8	13NJ	C18:3|C16:0
			ciqLN/PA4.C4	C4	119.71	3.69334	0.1977	4.3629	118.8-126.9	14DL	C18:3|C16:0
			ciqLN/ST1.C4-3	C4	119.71	27.8194	1.1209	33.4469	119.5-120.8	12NJ	C18:3|C18:0
			ciqLN/ST2.C4-4	C4	119.71	29.9026	1.2162	34.0118	119.4-120.8	13NJ	C18:3|C18:0
			ciqLN/ST3.C4-1	C4	119.71	7.23261	0.413	8.2849	119.1-124.8	14NJ	C18:3|C18:0
			ciqLN/ST5.C4-2	C4	119.71	5.52916	0.4165	8.2221	118.8-125.4	15NJ	C18:3|C18:0
ccqLN.C4-8	129.77	129.42-130.12	ciqLN/ST3.C4-2	C4	127.81	2.93167	0.2714	3.4935	127.3-132.5	14NJ	C18:3|C18:0
			ciqLN/LI1.C4-3	C4	129.81	10.4941	0.7797	15.9536	128.8-130.2	12NJ	C18:3|C18:2
			ciqLN/LI2.C4-6	C4	129.81	9.75198	0.8049	15.4208	128.8-132	13NJ	C18:3|C18:2
			ciqLN/OL1.C4-3	C4	129.81	12.6402	0.7759	18.1023	128.8-130.1	12NJ	C18:3|C18:1
			ciqLN/PA1.C4-3	C4	129.81	11.1994	0.799	17.163	128.8-131.9	12NJ	C18:3|C16:0
			ciqLN/PA2.C4-5	C4	129.81	12.0761	0.892	18.5721	128.8-132.3	13NJ	C18:3|C16:0
			ciqLN/ST1.C4-4	C4	129.81	11.5314	0.8099	17.4469	128.8-130.2	12NJ	C18:3|C18:0
			ciqLN/ST2.C4-5	C4	129.81	11.7549	0.8875	18.2313	128.8-132.6	13NJ	C18:3|C18:0
			ciqLN/ST5.C4-3	C4	129.81	2.78628	0.32	4.8941	128.8-140.9	15NJ	C18:3|C18:0
ccqLN.C5	63.01	61.1-64.5	ciqLN/OL6.C5	C5	63.01	3.35048	-0.129	6.7971	61.1-64.5	15YL	C18:3|C18:1
ccqLN.C9-1	2.36	0.91-3.8	ciqLN/OL3.C9-1	C9	1.81	5.87636	0.1707	10.6959	0-4.8	14NJ	C18:3|C18:1
			ciqLN/ST4.C9-1	C9	1.81	2.75156	0.204	3.0397	0-4.8	14DL	C18:3|C18:0
			ciqLN/PA6.C9-1	C9	3.81	4.1664	0.3277	9.9579	0.6-6.1	15YL	C18:3|C16:0
ccqLN.C9-2	7.4	7.05-7.75	ciqLN/OL6.C9	C9	7.11	3.7975	0.1489	9.1885	6.1-7.5	15YL	C18:3|C18:1
			ciqLN/PA5.C9	C9	7.11	2.57579	0.2529	4.7897	0.7-9.3	15NJ	C18:3|C16:0
			ciqLN/LI3.C9-1	C9	7.51	13.7621	0.2595	24.0418	7.3-8.6	14NJ	C18:3|C18:2
			ciqLN/LI4.C9	C9	7.51	19.8316	0.2525	30.265	6.1-8.4	14DL	C18:3|C18:2
			ciqLN/LI5.C9-1	C9	7.51	10.9889	0.2669	19.4918	6.7-8.5	15NJ	C18:3|C18:2
			ciqLN/OL3.C9-2	C9	7.51	9.11183	0.2088	15.9206	6.1-8.5	14NJ	C18:3|C18:1
			ciqLN/OL5.C9	C9	7.51	3.7758	0.1551	6.9228	6.2-9.2	15NJ	C18:3|C18:1
			ciqLN/PA4.C9	C9	7.51	19.0092	0.482	26.9807	6.1-8.9	14DL	C18:3|C16:0
ccqLN.C9-3	8.6	8.6-9.0	ciqLN/OL4.C9	C9	8.61	17.1734	0.2045	27.52	8.6-9	14DL	C18:3|C18:1
ccqLN.C9-4	10.38	9.44-11.32	ciqLN/LI6.C9	C9	9.71	2.72552	0.1322	5.5609	9.2-12.5	15YL	C18:3|C18:2
			ciqLN/PA3.C9	C9	10.71	3.61305	0.2737	5.0424	9.1-12.2	14NJ	C18:3|C16:0
			ciqLN/ST4.C9-2	C9	10.71	5.10601	0.2706	5.3234	9.4-12.8	14DL	C18:3|C18:0
ccqLN.C9-5	12.9	12.4-13.41	ciqLN/LI3.C9-2	C9	12.51	12.0305	0.2448	21.3981	12.2-13.8	14NJ	C18:3|C18:2
			ciqLN/LI5.C9-2	C9	12.91	8.70604	0.2454	15.8536	12.4-16	15NJ	C18:3|C18:2
			ciqLN/PA6.C9-2	C9	13.21	3.97544	0.2952	7.864	12.5-13.9	15YL	C18:3|C16:0
ccqLN.C9-6	19.21	17.39-25.8	ciqLN/ST4.C9-3	C9	19.21	4.08828	0.2461	4.3734	17.4-25.8	14DL	C18:3|C18:0
DL Dali, YL Yangling, NJ Nanjing, 12, 13, 14, 15 denote the year of 2012, 2013, 2014 and 2015, respectively.
a Conditional identified QTLs detected in different experiments based on the the conditional phenotypic value of C16:0 without the influence of other traits
b Chromosome
c the phenotypic variation explained by the identified QTL
d The 2-LOD confdence interval of QTLs
e The experiment in which QTLs were detected
