# Supplementary material for: Unconditional and conditional QTL analyses of seed fatty acid composition in Brassica napus L
Source: BMC Plant Biol. 2018 Mar 23;18:49. doi: 10.1186/s12870-018-1268-7 (PMC5865336; doi:10.1186/s12870-018-1268-7)
Supplement: Supplementary file 17 — QTL comparison between unconditional and conditional consensus QTLs for C18:3. (XLS 34 kb) [file 12870_2018_1268_MOESM17_ESM.xls]

## Sheet: Additional file 17
Additional file 17. QTL comparison between unconditional and conditional consensus QTLs for C18:3.
Conditional Consensus QTL							Unconditional Consensus QTL
Consensus QTL	Peak	CI.a	Chr.b	LOD	Additive	PVc	Consensus QTL	Peak	CI.	Chr.	LOD	Additive	PV
ccqLN.A1-1	90.93	90.29-91.57	A1	3.36567	-0.3383	2.8164	ucqLN.A1-1	91.01	90.1-92.3	A1	3.59	-0.34	2.8
							ucqLN.A1-2	93.71	92.3-94.8	A1	2.79496	0.35	5.8455
ccqLN.A1-2	98.31	94.8-98.8	A1	3.10093	0.3163	5.0383
ccqLN.A3-1	33.02	31.75-34.28	A3	2.75-4.45	-0.21~-0.08	2.79-5.59
ccqLN.A3-2	45.11	44.6-45.3	A3	2.75373	-0.1143	4.8041
ccqLN.A3-3	51.71	49.6-54.8	A3	4.42029	-0.1444	7.5167
ccqLN.A3-4	56.81	54.8-59.4	A3	3.59135	-0.1352	6.7677
ccqLN.A4-1	30.81	30.13-31.48	A4	3.08-4.47	0.30-0.34	4.41-9.34	ucqLN.A4-1	30.81	28.2-31.6	A4	3.65428	0.34	5.3553
ccqLN.A4-2	32.35	32.03-32.66	A4	3.83-11.41	0.17-0.74	8.07-13.36
ccqLN.A4-3	39.19	39.12-39.26	A4	2.59-30.76	0.19-1.15	2.57-33.01	ucqLN.A4-2	39.23	39.14-39.33	A4	17.37-25.69	0.93-1.06	20.3-27.55
ccqLN.A4-4	39.4	39.34-39.47	A4	2.51-20.0	0.16-0.99	2.78-21.29
ccqLN.A4-5	46.51	46.4-48.3	A4	11.7657	0.7862	15.7623
ccqLN.A4-6	51.11	45.1-54.1	A4	2.94252	0.2489	4.2339
ccqLN.A5-1	23.31	22.1-24.7	A5	3.38303	-0.1376	6.3102
ccqLN.A5-2	24.51	23.8-24.7	A5	3.16169	-0.1187	5.1183
ccqLN.A5-3	43.21	42.2-46	A5	3.42426	-0.1414	5.4773
ccqLN.A5-4	88.59	88.3-88.88	A5	3.40-13.96	0.19-0.56	3.57-22.26	ucqLN.A5-1	87.41	87.1-87.8	A5	5.92193	0.49	11.5684
							ucqLN.A5-2	88.41	87.7-88.7	A5	13.77	0.55	21.58
							ucqLN.A5-3	95.11	93.8-95.9	A5	16.0623	0.78	28.2441
ccqLN.A5-5	97.85	97.22-98.47	A5	2.89-30.20	-0.28~1.02	2.34-51.0	ucqLN.A5-4	98.87	97.38-100.36	A5	9.90-27.95	0.62-0.98	18.62-46.30
ccqLN.A5-6	105.26	104.81-105.71	A5	3.44-15.55	0.35-0.73	2.98-26.76	ucqLN.A5-5	105.12	104.52 - 105.73	A5	4.78-14.60	0.53-0.71	9.46-24.74
ccqLN.A6	49.81	49.5-52.9	A6	4.04054	0.3125	7.1754
ccqLN.A9-1	93.04	92.07-94.0	A9	2.79-4.53	0.09-0.1	3.47-6.24
ccqLN.A9-2	100.93	100.73-101.12	A9	2.66-3.0	-0.30~0.08	4.16-4.54	ucqLN.A9	100.91	100.6-101	A9	3.4937	-0.35	5.986
ccqLN.C2-1	90.81	87.9-94.5	C2	3.16386	0.0872	4.9394
ccqLN.C2-2	102.01	100.69-103.32	C2	3.82-6.90	0.11-0.21	4.46-11.74
ccqLN.C2-3	109.78	109.21-110.34	C2	2.66-5.12	0.10-0.12	4.16-7.16
ccqLN.C3-1	24.74	23.42-26.06	C3	2.70-3.58	-0.25~0.15	4.71-7.40	ucqLN.C3-1	22.81	10.8-27	C3	2.88393	-0.3	4.1798
ccqLN.C3-2	35.51	35.01-36.0	C3	3.28-6.64	0.12-0.14	5.12-8.52
ccqLN.C3-3	41.41	40.7-42.8	C3	3.43945	-0.2634	4.7793
ccqLN.C3-4	45.01	44-49.5	C3	4.23801	0.1365	6.56
ccqLN.C3-5	50.31	50-51.3	C3	3.39605	-0.2637	4.8076
ccqLN.C3-6	98.66	96.26-101.06	C3	2.79-3.37	-0.34~-0.31	2.73-3.20	ucqLN.C3-2	98.21	96.7-103.4	C3	3.3	-0.34	3.08
ccqLN.C3-7	100.91	100.2-103.2	C3	3.78231	-0.4497	3.4113
							ucqLN.C4-1	57.71	55.4-62.6	C4	2.8	0.21	3.19
ccqLN.C4-1	63.95	63.08-64.81	C4	2.68-7.09	0.20-0.55	2.90-8.02	ucqLN.C4-2	63.81	61.3-65.8	C4	4.82	0.41	3.84
ccqLN.C4-3	70.09	68.64-71.54	C4	3.53-10.16	0.27-0.59	3.45-9.85	ucqLN.C4-3	70.15	67.59-72.72	C4	3.11-8.49	0.29-0.57	2.85-8.42
ccqLN.C4-4	75.99	73.25-78.73	C4	2.73-3.91	0.32-0.41	2.46-4.13
							ucqLN.C4-4	95.31	92.7-95.7	C4	4.29009	0.4	7.3334
							ucqLN.C4-5	102.91	98.5-105.5	C4	4.21414	0.4	7.6775
ccqLN.C4-5	111.45	111.19-111.71	C4	2.57-11.89	0.28-0.85	3.94-16.93	ucqLN.C4-6	111.21	110.5-111.91	C4	2.85-11.31	0.30-0.83	4.38-16.13
ccqLN.C4-6	118.18	117.73-118.63	C4	2.72-5.72	0.21-0.40	3.02-8.76	ucqLN.C4-7	118.45	117.86-119.05	C4	4.04-29.30	0.23-1.21	3.65-33.37
ccqLN.C4-7	119.71	119.45-119.96	C4	3.69-29.90	0.20-1.22	4.36-34.01
							ucqLN.C4-8	127.88	127.1-128.66	C4	4.27-9.49	0.39-0.73	7.40-13.56
ccqLN.C4-8	129.77	129.42-130.12	C4	2.79-12.64	0.27-0.89	3.49-18.57
ccqLN.C5	63.01	61.1-64.5	C5	3.35048	-0.129	6.7971
ccqLN.C9-1	2.36	0.91-3.8	C9	2.75-5.88	0.17-0.33	3.04-10.70
ccqLN.C9-2	7.4	7.05-7.75	C9	2.58-19.83	0.15-0.48	4.79-30.27
ccqLN.C9-3	8.6	8.6-9.0	C9	17.1734	0.2045	27.52
ccqLN.C9-4	10.38	9.44-11.32	C9	2.73-5.11	0.13-0.27	5.04-5.56	ucqLN.C9-1	10.71	10.5-12.6	C9	5.77	0.29	6.1
ccqLN.C9-5	12.9	12.4-13.41	C9	3.98-12.03	0.24-0.30	7.86-21.40
ccqLN.C9-6	19.21	17.39-25.8	C9	4.08828	0.2461	4.3734	ucqLN.C9-2	19.21	17.4-25.5	C9	4.26	0.26	4.66
a Confdence interval of the QTL
b Chromosome
c the phenotypic variation explained by the QTL
