# Supplementary material for: Unconditional and conditional QTL analyses of seed fatty acid composition in Brassica napus L
Source: BMC Plant Biol. 2018 Mar 23;18:49. doi: 10.1186/s12870-018-1268-7 (PMC5865336; doi:10.1186/s12870-018-1268-7)
Supplement: Supplementary file 18 — Conditional unique QTLs obtained for the five fatty acid content in six environments. (XLS 81 kb) [file 12870_2018_1268_MOESM18_ESM.xls]

## Sheet: Additional file 18
Additional file 18. Conditional unique QTLs obtained for the five fatty acid content in six environments.
Conditional Unique QTL			Conditional Consensus QTL
Unique QTL	Peak	CI.	Consensus QTL	Peak	CI.a	Chr.b	LOD	Additivec	PVd
cuqA1-1	58.51	57.6-60.9	ccqPA.A1-1	58.51	57.6-60.9	A1	3.48719	0.0651	5.4364
cuqA1-2	79.16	78.13-80.18	ccqST.A1-1	79.16	78.13-80.18	A1	4.07-6.20	0.04-0.05	7.29-10.89
cuqA1-3	86.16	85.39-86.93	ccqST.A1-2	86.08	85.19-86.97	A1	2.63-3.33	-0.09~0.04	5.60-6.16
			ccqOL.A1-1	86.41	85.3-88.4	A1	3.06621	-1.2816	4.7486
cuqA1-4	90.93	90.29-91.57	ccqLN.A1-1	90.93	90.29-91.57	A1	3.36567	-0.3383	2.8164
cuqA1-5	95.6	94.96-96.24	ccqOL.A1-2	94.71	94.4-96.2	A1	4.04054	-1.1571	4.7505
			ccqST.A1-3	96.54	95.62-97.46	A1	2.62-5.26	-0.12~-0.04	4.37-9.49
cuqA1-6	99.22	98.79-99.65	ccqOL.A1-3	98.31	94.8-99	A1	2.63655	-0.8578	4.3453
			ccqLN.A1-2	98.31	94.8-98.8	A1	3.10093	0.3163	5.0383
			ccqPA.A1-2	99.31	99.2-100.1	A1	3.38954	0.0545	5.9133
cuqA1-7	100.01	99.72-100.29	ccqST.A1-4	100.01	99.72-100.29	A1	3.01-4.45	-0.11~-0.04	5.28-8.09
cuqA1-8	102.3	102.14-102.47	ccqLI.A1-1	102.31	101.9-102.6	A1	2.68429	0.775	2.2453
			ccqST.A1-5	102.31	102.0-102.6	A1	3.17471	-0.032	5.6549
			ccqOL.A1-4	102.31	102.1-102.6	A1	3.46549	-1.0709	4.1973
cuqA1-9	103.01	102.8-103.21	ccqST.A1-6	103.01	102.8-103.21	A1	2.92-3.11	-0.10	6.41-6.73
cuqA1-10	112.41	112.2-113.9	ccqLI.A1-2	112.41	112.2-113.9	A1	2.91648	0.7229	2.8995
cuqA1-11	127.91	126.65-129.16	ccqPA.A1-3	127.91	126.65-129.16	A1	5.23-5.34	0.14	9.30-10.49
cuqA1-12	130.71	130.4-131.4	ccqPA.A1-4	130.71	130.4-131.4	A1	3.86911	0.1337	7.3125
cuqA2-1	4.51	0-10.8	ccqLI.A2-1	4.51	0-10.8	A2	2.67561	-0.2452	3.9509
cuqA2-2	28.61	28.11-29.1	ccqOL.A2-1	28.61	27.9-28.9	A2	4.56351	1.1597	6.5659
			ccqLI.A2-2	28.61	27.9-33.2	A2	4.50058	-0.7493	6.3342
cuqA2-3	47.51	39.9-49.5	ccqOL.A2-2	47.51	39.9-49.5	A2	2.94252	-0.9262	4.0964
cuqA2-4	82.91	72.5-90.8	ccqST.A2	82.91	72.5-90.8	A2	2.6474	-0.0806	4.6595
cuqA2-5	105.81	104-106.8	ccqLI.A2-3	105.81	104-106.8	A2	3.2984	0.6841	4.6503
cuqA3-1	26.21	21.9-28.6	ccqPA.A3-1	26.21	21.9-28.6	A3	2.9295	-0.0516	4.7781
cuqA3-2	34.1	33.44-34.76	ccqLN.A3-1	33.02	31.75-34.28	A3	2.75-4.45	-0.21~-0.08	2.79-5.59
			ccqPA.A3-2	34.51	33.73-35.28	A3	2.89-2.96	-0.0233	3.89-4.02
cuqA3-3	45.11	44.6-45.3	ccqLN.A3-2	45.11	44.6-45.3	A3	2.75373	-0.1143	4.8041
cuqA3-4	52.38	50.89-53.87	ccqLN.A3-3	51.71	49.6-54.8	A3	4.42029	-0.1444	7.5167
			ccqLI.A3-1	52.21	49.6-54.8	A3	2.59966	-0.198	5.1478
			ccqOL.A3-1	53.21	49.7-54.8	A3	3.28538	-0.3541	6.8052
cuqA3-5	58.98	58.49-59.47	ccqLN.A3-4	56.81	54.8-59.4	A3	3.59135	-0.1352	6.7677
			ccqOL.A3-2	58.98	57.34-60.63	A3	2.63-4.02	-0.41~-0.24	4.72-7.94
			ccqST.A3-1	59.09	58.56-59.63	A3	3.29-4.71	0.03-0.04	5.34-8.17
			ccqLI.A3-2	59.4	55.89-62.92	A3	2.58-3.01	-0.21~-0.15	4.24-5.91
cuqA3-6	67.31	66.93-67.69	ccqST.A3-2	67.26	66.87-67.64	A3	2.51-3.71	0.03-0.04	4.68-5.94
			ccqOL.A3-3	69.4	67.1-71.7	A3	2.88-2.90	-0.32~-0.25	4.17-5.78
cuqA4-1	11.81	11.6-17.8	ccqPA.A4-1	11.81	11.6-17.8	A4	3.55446	0.0765	6.708
cuqA4-2	26.26	25.65-26.86	ccqST.A4	26.11	24.88-27.33	A4	2.50-2.83	-0.09~-0.08	4.35-4.92
			ccqLI.A4-1	26.31	25.4-26.8	A4	4.83259	-1.0199	5.5385
cuqA4-3	30.76	30.39-31.14	ccqLI.A4-2	30.71	30.13-31.3	A4	2.64-4.41	-0.87~0.79	2.40-6.31
			ccqOL.A4-1	30.81	30.2-31.6	A4	3.79967	-1.0019	5.5537
			ccqLN.A4-1	30.81	30.13-31.48	A4	3.08-4.47	0.30-0.34	4.41-9.34
cuqA4-4	32.35	32.03-32.66	ccqLN.A4-2	32.35	32.03-32.66	A4	3.83-11.41	0.17-0.74	8.07-13.36
cuqA4-5	36.02	35.75-36.29	ccqLI.A4-3	35.91	35.61-36.22	A4	3.38-8.83	-1.35~0.50	5.07-9.64
			ccqOL.A4-2	36.4	35.79-36.9	A4	3.52191	-0.7008	7.1513
cuqA4-6	39.18	39.11-39.25	ccqOL.A4-3	38.84	37.92-39.75	A4	2.55-5.25	-1.28~1.06	3.11-8.19
			ccqLN.A4-3	39.19	39.12-39.26	A4	2.59-30.76	0.19-1.15	2.57-33.01
cuqA4-7	39.38	39.32-39.43	ccqLI.A4-4	39.35	39.26-39.43	A4	2.77-9.15	-1.42~064	3.56-12.32
			ccqLN.A4-4	39.4	39.34-39.47	A4	2.51-20.0	0.16-0.99	2.78-21.29
cuqA4-8	44.6	44.04-45.15	ccqLI.A4-5	44.6	44.04-45.17	A4	3.66-7.60	-1.30-0.90	3.25-8.21
			ccqPA.A4-2	44.61	41.1-48.5	A4	3.53493	0.092	6.7481
cuqA4-9	46.51	46.4-48.3	ccqLN.A4-5	46.51	46.4-48.3	A4	11.7657	0.7862	15.7623
cuqA4-10	51.11	45.1-54.1	ccqLN.A4-6	51.11	45.1-54.1	A4	2.94252	0.2489	4.2339
cuqA5-1	24.38	23.95-24.8	ccqLN.A5-1	23.31	22.1-24.7	A5	3.38303	-0.1376	6.3102
			ccqLN.A5-2	24.51	23.8-24.7	A5	3.16169	-0.1187	5.1183
cuqA5-2	24.97	24.76-25.18	ccqOL.A5-1	24.85	24.55-25.14	A5	3.31-3.47	-0.47~-0.40	6.13-6.38
			ccqLI.A5-1	25.11	24.7-25.3	A5	4.43114	0.3232	6.9061
cuqA5-3	43.21	42.2-46	ccqLN.A5-3	43.21	42.2-46	A5	3.42426	-0.1414	5.4773
cuqA5-4	74.81	74.4-78.3	ccqPA.A5-1	74.81	74.4-78.3	A5	3.38086	-0.0646	4.9434
cuqA5-5	88.42	88.3-88.55	ccqPA.A5-2	88.11	87.2-88.1	A5	8.48036	0.1389	17.2222
			ccqLI.A5-2	88.41	88.25-88.56	A5	4.99-13.86	0.42-2.73	7.09-28.33
			ccqOL.A5-2	88.51	88.09-88.92	A5	4.63-10.48	-2.55~-0.86	8.43-19.43
			ccqLN.A5-4	88.59	88.3-88.88	A5	3.40-13.96	0.19-0.56	3.57-22.26
cuqA5-6	89.4	89.06-89.75	ccqLI.A5-3	89.41	89.06-89.75	A5	5.18-10.41	0.71-1.37	9.20-19.42
cuqA5-7	91.19	91.05-91.33	ccqLI.A5-4	91.01	90.6-91.2	A5	17.0757	2.9271	31.9569
			ccqOL.A5-3	91.19	90.77-91.61	A5	3.08-17.57	-3.39~-0.88	4.06-30.23
			ccqPA.A5-3	91.21	90.9-91.3	A5	16.479	0.0925	28.4577
			ccqPA.A5-4	91.41	91.3-92	A5	12.4102	0.1496	23.9405
cuqA5-8	97.31	97.19-97.42	ccqPA.A5-5	96.65	96.17-97.13	A5	2.59-24.28	0.03-0.17	4.78-39.16
			ccqLI.A5-5	97.32	97.17-97.47	A5	4.13-42.87	0.48-4.07	8.63-58.21
			ccqOL.A5-4	97.36	97.15-97.58	A5	4.36-30.27	-4.33~-0.69	8.86-48.53
			ccqST.A5-1	97.53	96.06-98.99	A5	2.86-4.45	0.03-0.10	4.99-9.18
			ccqLN.A5-5	97.85	97.22-98.47	A5	2.89-30.20	-0.28~1.02	2.34-51.0
cuqA5-9	104.74	104.64-104.83	ccqLI.A5-6	104.71	104.61-104.82	A5	6.84-19.54	1.09-2.94	11.59-33.11
			ccqPA.A5-6	104.79	104.34-105.24	A5	5.22-15.32	0.05-0.13	10.24-26.96
			ccqST.A5-2	104.9	104.6-107.8	A5	2.50201	0.0799	4.5069
			ccqOL.A5-5	104.99	104.69-105.3	A5	2.93-18.50	-3.66~-0.48	4.34-29.31
cuqA5-10	105.6	105.29-105.91	ccqLN.A5-6	105.26	104.81-105.71	A5	3.44-15.55	0.35-0.73	2.98-26.76
			ccqLI.A5-7	105.92	105.49-106.34	A5	5.32-23.57	0.29-3.44	8.44-44.39
cuqA5-11	107.56	106.82-108.31	ccqPA.A5-7	107.37	106.57-108.17	A5	2.84-8.98	0.03-0.12	5.20-15.87
			ccqOL.A5-6	108.81	106.81-110.8	A5	3.76-4.80	-0.32~-0.49	6.51-6.85
cuqA6-1	49.8	49.42-50.19	ccqST.A6	49.8	49.42-50.19	A6	2.96-3.57	-0.04	4.70-5.70
cuqA6-2	49.81	49.5-52.9	ccqLN.A6	49.81	49.5-52.9	A6	4.04054	0.3125	7.1754
cuqA6-3	94.51	93.16-95.85	ccqPA.A6	94.51	93.16-95.85	A6	2.85-2.91	-0.06~-0.03	4.33-8.17
cuqA7-1	66.62	66.54-66.69	ccqST.A7-1	66.62	66.54-66.69	A7	3.47-3.72	0.11-0.12	6.58-7.25
cuqA7-2	70.61	70.4-71.5	ccqST.A7-2	70.61	70.4-71.5	A7	3.41124	0.098	6.0064
cuqA7-3	73.06	72.09-74.03	ccqOL.A7	72.51	70.9-73.8	A7	3.09008	-0.1707	6.874
			ccqLI.A7-1	73.51	71.2-73.8	A7	3.47417	-0.1299	7.1377
cuqA7-4	80.1	79.0-81.09	ccqLI.A7-2	80.11	79-81.1	A7	2.8427	0.4812	5.1693
cuqA8-1	39.61	39.11-40.1	ccqST.A8	39.61	39.11-40.1	A8	4.06-4.08	0.11	7.82-7.97
cuqA8-2	43.31	41-49.6	ccqLI.A8	43.31	41-49.6	A8	3.04234	-0.7898	2.9865
cuqA9-1	0.01	0-2.5	ccqOL.A9-1	0.01	0-2.5	A9	3.24632	0.1519	5.7993
cuqA9-2	15.91	14.8-17.6	ccqOL.A9-2	15.91	14.8-17.6	A9	2.63221	1.121	3.3979
cuqA9-3	19.21	18.5-19.4	ccqPA.A9-1	19.21	18.5-19.4	A9	4.27707	-0.0431	8.1712
cuqA9-4	35.11	34.5-36	ccqPA.A9-2	35.11	34.5-36	A9	3.07272	-0.0252	4.3347
cuqA9-5	74.81	72.7-75.5	ccqLI.A9-1	74.81	72.7-75.5	A9	3.72806	-0.9349	3.1589
cuqA9-6	83.61	83.14-84.08	ccqLI.A9-2	83.01	81.3-85.6	A9	2.83836	-0.7824	2.3009
			ccqST.A9-1	83.6	83.11-84.1	A9	2.67	-0.03	4.25
			ccqOL.A9-3	84.61	82.9-87.4	A9	4.02535	0.2925	5.7892
cuqA9-7	88.37	88.08-88.66	ccqPA.A9-3	87.61	86.5-88	A9	3.28104	-0.032	4.5256
			ccqPA.A9-4	88.51	88.12-88.89	A9	3.21-3.26	-0.08	5.78-5.86
			ccqLI.A9-3	88.51	88-89.1	A9	3.7541	-0.2318	5.4909
cuqA9-8	93.47	93.31-93.63	ccqOL.A9-4	93.01	90.9-93.3	A9	4.78268	0.3134	6.7966
			ccqLI.A9-4	93.01	91.2-93.3	A9	4.41378	-0.2457	6.2067
			ccqLN.A9-1	93.04	92.07-94.0	A9	2.79-4.53	0.09-0.1	3.47-6.24
			ccqPA.A9-5	93.51	93.3-94	A9	3.69768	-0.0332	4.9123
			ccqST.A9-2	93.51	93.32-93.69	A9	3.56-4.0	-0.04	5.62-6.35
cuqA9-9	94.51	94.1-94.91	ccqPA.A9-6	94.51	93.91-95.1	A9	2.62-2.77	-0.07~-0.03	3.24-4.68
			ccqOL.A9-5	94.51	94.2-95.8	A9	3.57399	0.7269	3.9552
			ccqLI.A9-5	94.51	94.2-95.8	A9	3.02498	-0.4609	3.2832
cuqA9-10	96.59	96.11-97.07	ccqOL.A9-6	96.58	95.9-97.26	A9	2.83-3.42	0.27-0.91	4.91-4.92
			ccqLI.A9-6	96.61	95.95-97.28	A9	2.88-2.93	-0.71~-0.20	4.10-5.09
cuqA9-11	100.93	100.73-101.12	ccqLN.A9-2	100.93	100.73-101.12	A9	2.66-3.0	-0.30~0.08	4.16-4.54
cuqA9-12	117.61	116.3-118.2	ccqLI.A9-7	117.61	116.3-118.2	A9	2.77977	-0.256	4.2067
cuqC1-1	22.47	19.54-25.4	ccqLI.C1	22.47	19.54-25.4	C1	2.57-2.60	-0.76~-0.74	2.03-2.11
cuqC1-2	46.61	46.26-46.96	ccqST.C1-1	46.61	46.26-46.96	C1	6.81-7.12	0.16	13.60-14.06
cuqC1-3	61.21	60.68-61.73	ccqST.C1-2	61.21	60.68-61.73	C1	3.69-3.95	-0.12	7.10-7.50
cuqC2-1	46.21	45.2-46.8	ccqPA.C2-1	46.21	45.2-46.8	C2	2.84487	0.0522	3.7967
cuqC2-2	49.61	46-49.9	ccqLI.C2-1	49.61	46-49.9	C2	3.13999	0.1766	6.6225
cuqC2-3	57.31	57.1-57.4	ccqPA.C2-2	57.31	57.1-57.4	C2	2.61919	0.0499	3.5333
cuqC2-4	90.81	87.9-94.5	ccqLN.C2-1	90.81	87.9-94.5	C2	3.16386	0.0872	4.9394
cuqC2-5	101.92	101.2-102.65	ccqOL.C2-1	101.11	99.5-105.3	C2	5.37075	0.3357	7.731
			ccqPA.C2-3	101.34	99.34-103.34	C2	3.61-5.01	-0.04~-0.03	4.92-7.07
			ccqLN.C2-2	102.01	100.69-103.32	C2	3.82-6.90	0.11-0.21	4.46-11.74
			ccqLI.C2-2	102.14	101.11-103.17	C2	3.10-4.09	-0.32~-0.18	5.68-6.16
cuqC2-6	109.68	109.4-109.96	ccqLI.C2-3	109.41	106.6-110.2	C2	2.7993	-0.1977	4.0511
			ccqOL.C2-2	109.61	108.6-109.9	C2	5.3599	0.333	7.5647
			ccqPA.C2-4	109.68	109.31-110.05	C2	3.03-4.50	-0.04~-0.03	4.01-5.53
			ccqLN.C2-3	109.78	109.21-110.34	C2	2.66-5.12	0.10-0.12	4.16-7.16
cuqC3-1	21.93	19.64-24.23	ccqLI.C3-1	21.93	19.64-24.23	C3	2.65-4.20	-0.86~-0.21	3.60-5.74
cuqC3-2	24.9	23.94-25.87	ccqLN.C3-1	24.74	23.42-26.06	C3	2.70-3.58	-0.25~0.15	4.71-7.40
			ccqPA.C3-1	25.1	23.7-26.51	C3	2.61-3.02	-0.07	4.61-5.97
cuqC3-3	27.68	27.42-27.95	ccqST.C3-1	27.41	26.46-28.36	C3	2.66-2.76	0.08	4.62-4.82
			ccqLI.C3-2	27.71	27.43-27.98	C3	3.30-6.92	-0.41~-0.18	6.52-11.03
cuqC3-4	31.68	31.16-32.19	ccqLI.C3-3	31.6	30.9-32.1	C3	6.00656	-0.8299	9.0872
			ccqPA.C3-2	31.9	30.91-32.89	C3	2.62-3.99	-0.07~0.07	4.81-7.11
cuqC3-5	34.32	33.86-34.78	ccqPA.C3-3	34.01	33.05-34.96	C3	3.71-4.95	-0.09	6.53-9.66
			ccqLI.C3-4	34.42	33.89-34.95	C3	3.52-5.23	-0.59~-0.14	4.94-9.92
cuqC3-6	35.75	35.55-35.95	ccqLN.C3-2	35.51	35.01-36.0	C3	3.28-6.64	0.12-0.14	5.12-8.52
			ccqLI.C3-5	35.76	35.5-36.03	C3	3.66-4.27	-0.96~-0.21	3.45-8.32
			ccqPA.C3-4	35.91	35.5-36.5	C3	2.88827	0.0244	4.1825
			ccqOL.C3-1	35.93	35.2-36.65	C3	3.32-4.66	-0.24~-0.18	5.90-8.76
cuqC3-7	36.64	36.51-36.77	ccqLI.C3-6	36.59	36.44-36.74	C3	3.09-7.27	-0.90~-0.18	6.50-10.81
			ccqPA.C3-5	36.81	36.5-37	C3	3.82354	0.0728	6.7278
cuqC3-8	38.63	38.06-39.2	ccqPA.C3-6	38.4	37.49-39.32	C3	2.66-4.48	-0.08~-0.07	5.01-8.79
			ccqST.C3-2	38.78	38.06-39.5	C3	2.78-4.08	0.04-0.08	4.81-7.86
cuqC3-9	41.44	41.31-41.57	ccqLN.C3-3	41.41	40.7-42.8	C3	3.43945	-0.2634	4.7793
			ccqST.C3-3	41.44	41.29-41.59	C3	3.76-10.68	0.04-0.07	7.73-18.45
			ccqPA.C3-7	41.46	41.17-41.74	C3	3.44-9.86	0.04-0.11	6.96-15.32
cuqC3-10	42.71	42.34-43.08	ccqOL.C3-2	42.63	42.05-43.22	C3	2.87-7.05	0.64-1.32	5.09-10.61
			ccqLI.C3-7	42.77	42.29-43.25	C3	4.19-7.88	-0.93~-0.24	5.81-11.68
cuqC3-11	43.71	43.36-44.05	ccqPA.C3-8	43.71	43.36-44.05	C3	3.0-6.30	0.04-0.09	6.0-10.97
cuqC3-12	45.57	45.04-46.11	ccqLN.C3-4	45.01	44-49.5	C3	4.23801	0.1365	6.56
			ccqLI.C3-8	45.27	44.59-45.94	C3	2.65-5.28	-0.74~-0.13	2.25-9.95
			ccqPA.C3-9	46.24	45.31-47.18	C3	2.91214	0.0245	4.199
cuqC3-13	47.35	46.47-48.22	ccqOL.C3-3	46.94	45.47-48.41	C3	2.70-4.83	-0.18~0.62	5.84-8.95
			ccqST.C3-4	47.58	46.48-48.67	C3	2.68-4.48	0.03-0.04	5.15-9.66
cuqC3-14	50.15	49.61-50.69	ccqLI.C3-9	48.95	47.57-50.34	C3	3.34-3.75	-0.60~-0.35	4.92-6.74
			ccqLN.C3-5	50.31	50-51.3	C3	3.39605	-0.2637	4.8076
			ccqOL.C3-4	50.39	48.57-52.21	C3	3.14-7.53	0.70-1.37	5.58-11.30
			ccqPA.C3-10	51.03	48.97-53.1	C3	2.65-4.60	0.03-0.05	3.05-8.84
cuqC3-15	98.51	96.54-100.47	ccqLI.C3-10	98.21	96.3-103.1	C3	2.85572	-0.7687	2.3955
			ccqLN.C3-6	98.66	96.26-101.06	C3	2.79-3.37	-0.34~-0.31	2.73-3.20
cuqC3-16	100.9	99.94-101.87	ccqOL.C3-5	100.91	100.2-102.7	C3	4.41378	2.1087	7.3931
			ccqLN.C3-7	100.91	100.2-103.2	C3	3.78231	-0.4497	3.4113
cuqC4-1	0.01	0-7	ccqLI.C4-1	0.01	0-7	C4	2.78194	0.4441	5.0789
cuqC4-2	40.31	40.2-45.2	ccqLI.C4-2	40.31	40.2-45.2	C4	2.90346	0.5913	3.2044
cuqC4-3	58.71	55.4-62.6	ccqOL.C4-1	58.71	55.4-62.6	C4	3.17037	-0.7132	3.8294
cuqC4-4	63.95	63.08-64.81	ccqLN.C4-1	63.95	63.08-64.81	C4	2.68-7.09	0.20-0.55	2.90-8.02
cuqC4-5	70.2	68.8-71.6	ccqLN.C4-3	70.09	68.64-71.54	C4	3.53-10.16	0.27-0.59	3.45-9.85
			ccqOL.C4-2	71.01	64.9-77.5	C4	5.31433	-0.9674	7.0746
			ccqLI.C4-3	73.01	68.5-86.6	C4	3.74542	0.5606	4.8318
cuqC4-6	75.98	73.25-78.73	ccqLN.C4-4	75.99	73.25-78.73	C4	2.73-3.91	0.32-0.41	2.46-4.13
cuqC4-7	88.29	87.95-88.64	ccqPA.C4-1	86.74	82.41-91.07	C4	2.63-3.51	0.03-0.06	3.21-5.97
			ccqLI.C4-4	88.31	87.6-88.3	C4	2.80581	0.4567	2.9872
cuqC4-8	95.71	92.6-97.4	ccqLI.C4-5	95.71	92.6-97.4	C4	4.38123	0.3868	5.9536
cuqC4-9	101.51	98.5-104.1	ccqLI.C4-6	101.51	98.5-104.1	C4	2.54975	0.2989	3.5339
cuqC4-10	111.27	111.05-111.5	ccqLI.C4-7	110.72	110.25-111.19	C4	3.02-3.96	-0.87~0.58	4.34-5.57
			ccqOL.C4-3	111.01	107.7-111.7	C4	2.94469	-0.9336	4.9055
			ccqST.C4-1	111.31	108.86-113.75	C4	2.50-4.94	0.08-0.11	4.08-8.97
			ccqLN.C4-5	111.45	111.19-111.71	C4	2.57-11.89	0.28-0.85	3.94-16.93
cuqC4-11	118.01	117.74-118.27	ccqST.C4-2	116.41	114.2-118.2	C4	4.43114	0.1096	8.5637
			ccqLI.C4-8	117.44	116.86-118.01	C4	3.99-8.92	-1.25~-0.90	3.98-11.71
			ccqLN.C4-6	118.18	117.73-118.63	C4	2.72-5.72	0.21-0.40	3.02-8.76
			ccqOL.C4-4	118.24	117.82-118.66	C4	2.53-7.11	-1.51~-0.43	3.56-8.59
cuqC4-12	119.76	119.52-120.01	ccqLN.C4-7	119.71	119.45-119.96	C4	3.69-29.90	0.20-1.22	4.36-34.01
			ccqLI.C4-9	120.76	119.72-121.81	C4	2.95-8.01	-1.11~1.05	3.39-9.64
cuqC4-13	122.84	121.28-124.41	ccqOL.C4-5	122.84	121.28-124.41	C4	3.34-4.98	-1.10~-0.54	3.60-9.32
cuqC4-14	129.71	129.39-130.02	ccqOL.C4-6	129.4	128.6-130.2	C4	2.59-4.04	-1.07~-0.77	3.63-6.49
			ccqLN.C4-8	129.77	129.42-130.12	C4	2.79-12.64	0.27-0.89	3.49-18.57
			ccqLI.C4-10	129.81	128.8-132	C4	3.33095	0.7222	5.3535
cuqC4-15	149.88	145.81-153.97	ccqPA.C4-2	149.89	145.81-153.97	C4	3.03-3.86	-0.08~-0.06	4.87-7.53
cuqC5-1	5.21	3.2-13.9	ccqST.C5-1	5.21	3.2-13.9	C5	2.53673	0.0797	4.6359
cuqC5-2	27.64	23.96-31.31	ccqST.C5-2	27.64	23.96-31.31	C5	2.55-3.01	0.10-0.11	6.54-8.05
cuqC5-3	36.5	32.64-40.37	ccqST.C5-3	36.5	32.64-40.37	C5	3.37-4.40	0.09-0.11	5.86-8.13
cuqC5-4	63	61.1-64.5	ccqLN.C5	63.01	61.1-64.5	C5	3.35048	-0.129	6.7971
cuqC5-5	65.91	64.89-66.93	ccqOL.C5	64.81	61.3-65.7	C5	3.82354	-0.3979	7.759
			ccqPA.C5-1	65.71	64.5-67.1	C5	2.85355	0.0486	4.6591
			ccqPA.C5-2	68.11	66.2-71.2	C5	2.81883	0.0405	5.4296
cuqC6-1	26.31	16.4-29.8	ccqLI.C6	26.31	16.4-29.8	C6	2.66693	0.3179	3.7005
cuqC6-2	31.41	28.8-34.7	ccqOL.C6	31.41	28.8-34.7	C6	3.56531	-1.0327	4.0393
cuqC7-1	0.31	0-1.92	ccqST.C7	0	0.0-3.88	C7	2.51-2.63	0.08	4.71-4.92
			ccqOL.C7-1	1.01	0-5.7	C7	3.01413	-0.3465	6.6557
cuqC7-2	38.41	36.6-40	ccqPA.C7-1	38.41	36.6-40	C7	3.33746	0.0777	6.1203
cuqC7-3	43.41	41.35-45.46	ccqPA.C7-2	43.41	41.35-45.46	C7	3.83-4.08	0.08-0.09	6.75-7.50
cuqC7-4	61.4	60.98-61.83	ccqPA.C7-3	61.4	60.98-61.83	C7	4.76-6.58	0.11-0.13	9.31-13.13
cuqC7-5	66.06	65.81-66.29	ccqPA.C7-4	66.06	65.82-66.29	C7	3.42-4.07	0.11	7.43-7.51
cuqC7-6	140.54	139.83-141.25	ccqOL.C7-2	140.41	130.9-140.8	C7	2.8644	0.6762	5.1499
			ccqPA.C7-5	140.55	139.83-141.27	C7	4.93-5.99	0.06-0.07	9.95-11.83
cuqC8-1	12.41	9.7-13	ccqOL.C8	12.41	9.7-13	C8	3.61305	-0.3592	7.0355
cuqC8-2	40.61	36.3-46.4	ccqLI.C8	40.61	36.3-46.4	C8	2.82534	-0.2048	5.5041
cuqC9-1	1.43	0.86-2.01	ccqOL.C9-1	1.15	0.33-1.96	C9	3.73-4.24	-0.16~0.50	6.77-10.05
			ccqPA.C9-1	1.35	0.25-2.45	C9	4.13-5.13	-0.07~-0.04	5.35-11.23
			ccqLI.C9-1	1.81	0-4.6	C9	2.88176	-0.0977	5.2475
			ccqLN.C9-1	2.36	0.91-3.8	C9	2.75-5.88	0.17-0.33	3.04-10.70
cuqC9-2	6.11	5.23-6.98	ccqPA.C9-2	6.11	5.23-6.98	C9	3.78-4.88	-0.07~-0.04	6.23-6.27
cuqC9-3	7.46	7.19-7.73	ccqOL.C9-2	7.12	6.48-7.77	C9	2.61-10.86	-1.11~0.67	3.56-17.86
			ccqLN.C9-2	7.4	7.05-7.75	C9	2.58-19.83	0.15-0.48	4.79-30.27
			ccqLI.C9-2	7.86	7.31-8.4	C9	4.79-4.80	-0.56~-0.21	8.56-22.92
cuqC9-4	8.54	8.37-8.72	ccqPA.C9-3	8.16	7.69-8.64	C9	3.89-17.67	-0.08~-0.06	6.42-28.0
			ccqLN.C9-3	8.6	8.6-9.0	C9	17.1734	0.2045	27.52
			ccqOL.C9-3	8.67	8.11-9.23	C9	3.45-16.07	0.38-0.63	6.90-26.55
cuqC9-5	10.91	10.51-11.31	ccqLN.C9-4	10.38	9.44-11.32	C9	2.73-5.11	0.13-0.27	5.04-5.56
			ccqLI.C9-3	10.56	9.87-11.26	C9	2.81-14.96	-0.30~0.80	5.74-23.21
			ccqPA.C9-4	11.35	10.77-11.92	C9	3.42-15.52	-0.06~-0.04	5.85-25.45
cuqC9-6	12.84	12.56-13.12	ccqOL.C9-4	12.64	11.98-13.29	C9	4.49-4.90	-0.29~0.54	8.13-9.08
			ccqLI.C9-4	12.89	12.5-13.29	C9	4.50-8.18	-0.51~-0.20	8.09-14.79
			ccqLN.C9-5	12.9	12.4-13.41	C9	3.98-12.03	0.24-0.30	7.86-21.40
cuqC9-7	17.44	16.8-18.08	ccqOL.C9-5	17.11	13.9-27.2	C9	2.75807	-0.6074	5.5389
			ccqLI.C9-5	17.41	17.1-18.4	C9	3.45681	-0.1776	6.2968
cuqC9-8	19.21	17.39-25.8	ccqLN.C9-6	19.21	17.39-25.8	C9	4.08828	0.2461	4.3734
a The 2-LOD confdence interval of QTLs
b Chromosome
c Additive with bold fonts shows this consensus QTL was integrated from two or more indentified QTLs
d the phenotypic variation explained by the consensus QTL
