# Supplementary material for: Unconditional and conditional QTL analyses of seed fatty acid composition in Brassica napus L
Source: BMC Plant Biol. 2018 Mar 23;18:49. doi: 10.1186/s12870-018-1268-7 (PMC5865336; doi:10.1186/s12870-018-1268-7)
Supplement: Supplementary file 19 — QTL comparison between conditional unique QTLs and unconditional unique QTLs for the five fatty acids. (XLS 48 kb) [file 12870_2018_1268_MOESM19_ESM.xls]

## Sheet: Additional file 19
Additional file 19. QTL comparison between conditional unique QTLs and unconditional unique QTLs for the five fatty acids.
Conditional Unique QTL					Unconditional Unique QTL
Unique QTL	Peak	CI.	Chr.	Conditional Consensus QTL	Unique QTL	Peak	CI.	Unconditional Consensus QTL
cuqA1-1	58.51	57.6-60.9	A1	ccqPA.A1-1
cuqA1-2	79.16	78.13-80.18	A1	ccqST.A1-1	uuqA1-1	77.81	75.6-79.2	ucqST.A1-1
cuqA1-3	86.16	85.39-86.93	A1	ccqST.A1-2/ccqOL.A1-1	uuqA1-2	85.41	84.0-88.3	ucqST.A1-2
cuqA1-4	90.93	90.29-91.57	A1	ccqLN.A1-1	uuqA1-3	91.01	90.1-92.3	ucqLN.A1-1
cuqA1-5	95.6	94.96-96.24	A1	ccqOL.A1-2/ccqST.A1-3	uuqA1-4	93.92	92.69-95.16	ucqLN.A1-2/ucqST.A1-3
cuqA1-6	99.22	98.79-99.65	A1	ccqOL.A1-3/ccqLN.A1-2/ccqPA.A1-2	uuqA1-5	99.31	99.2-99.6	ucqPA.A1-1
cuqA1-7	100.01	99.72-100.29	A1	ccqST.A1-4	uuqA1-6	100.01	100.0-100.6	ucqST.A1-4
cuqA1-8	102.3	102.14-102.47	A1	ccqLI.A1-1/ccqST.A1-5/ccqOL.A1-4	uuqA1-7	102.31	101.9-102.4	ucqPA.A1-2
cuqA1-9	103.01	102.8-103.21	A1	ccqST.A1-6
cuqA1-10	112.41	112.2-113.9	A1	ccqLI.A1-2
cuqA1-11	127.91	126.65-129.16	A1	ccqPA.A1-3	uuqA1-8	127.91	126.1-129.6	ucqPA.A1-3
cuqA1-12	130.71	130.4-131.4	A1	ccqPA.A1-4
cuqA2-1	4.51	0-10.8	A2	ccqLI.A2-1	uuqA2-1	3.41	0-5.4	ucqPA.A2
cuqA2-2	28.61	28.11-29.1	A2	ccqOL.A2-1/ccqLI.A2-2
cuqA2-3	47.51	39.9-49.5	A2	ccqOL.A2-2
cuqA2-4	82.91	72.5-90.8	A2	ccqST.A2
cuqA2-5	105.81	104-106.8	A2	ccqLI.A2-3	uuqA2-2	105.81	104-106.8	ucqLI.A2
cuqA3-1	26.21	21.9-28.6	A3	ccqPA.A3-1
cuqA3-2	34.1	33.44-34.76	A3	ccqLN.A3-1/ccqPA.A3-2
cuqA3-3	45.11	44.6-45.3	A3	ccqLN.A3-2
cuqA3-4	52.38	50.89-53.87	A3	ccqLN.A3-3/ccqLI.A3-1/ccqOL.A3-1	uuqA3-1	54.21	49.6-54.8	ucqST.A3-1
cuqA3-5	58.98	58.49-59.47	A3	ccqLN.A3-4/ccqOL.A3-2/ccqST.A3-1/ccqLI.A3-2	uuqA3-2	58.77	57.02-60.52	ucqST.A3-2
					uuqA3-3	62.41	61.4-65.8	ucqST.A3-3
cuqA3-6	67.31	66.93-67.69	A3	ccqST.A3-2/ccqOL.A3-3	uuqA3-4	68.01	66.77-69.24	ucqST.A3-4
cuqA4-1	11.81	11.6-17.8	A4	ccqPA.A4-1
cuqA4-2	26.26	25.65-26.86	A4	ccqST.A4/ccqLI.A4-1	uuqA4-1	26.11	21.0-26.6	ucqST.A4
cuqA4-3	30.76	30.39-31.14	A4	ccqLI.A4-2/ccqOL.A4-1/ccqLN.A4-1	uuqA4-2	30.81	30.27-31.34	ucqOL.A4/ucqLI.A4-1/ucqLN.A4-1
cuqA4-4	32.35	32.03-32.66	A4	ccqLN.A4-2
cuqA4-5	36.02	35.75-36.29	A4	ccqLI.A4-3/ccqOL.A4-2	uuqA4-3	35.71	35.0-36.4	ucqLI.A4-2
cuqA4-6	39.18	39.11-39.25	A4	ccqOL.A4-3/ccqLN.A4-3	uuqA4-4	39.26	39.11-39.41	ucqLI.A4-3/ucqLN.A4-2
cuqA4-7	39.38	39.32-39.43	A4	ccqLI.A4-4/ccqLN.A4-4
cuqA4-8	44.6	44.04-45.15	A4	ccqLI.A4-5/ccqPA.A4-2	uuqA4-5	44.61	43.9-45.3	ucqLI.A4-4
cuqA4-9	46.51	46.4-48.3	A4	ccqLN.A4-5
cuqA4-10	51.11	45.1-54.1	A4	ccqLN.A4-6
cuqA5-1	24.38	23.95-24.8	A5	ccqLN.A5-1/ccqLN.A5-2
cuqA5-2	24.97	24.76-25.18	A5	ccqOL.A5-1/ccqLI.A5-1
cuqA5-3	43.21	42.2-46	A5	ccqLN.A5-3
cuqA5-4	74.81	74.4-78.3	A5	ccqPA.A5-1
					uuqA5-1	87.54	87.32-87.76	ucqPA.A5-1/ucqLN.A5-1
cuqA5-5	88.42	88.3-88.55	A5	ccqPA.A5-2/ccqLI.A5-2/ccqOL.A5-2/ccqLN.A5-4	uuqA5-2	88.41	88.17-88.64	ucqOL.A5-1/ucqLI.A5-1/ucqLN.A5-2
cuqA5-6	89.4	89.06-89.75	A5	ccqLI.A5-3	uuqA5-3	89.4	89.0-89.7	ucqLI.A5-2
cuqA5-7	91.19	91.05-91.33	A5	ccqLI.A5-4/ccqOL.A5-3/ccqPA.A5-3/ccqPA.A5-4	uuqA5-4	91.01	90.91-91.11	ucqLI.A5-3/ucqOL.A5-2
					uuqA5-5	95.11	94.0-95.9	ucqLN.A5-3
cuqA5-8	97.31	97.19-97.42	A5	ccqPA.A5-5/ccqLI.A5-5/ccqOL.A5-4/ccqST.A5-1/ccqLN.A5-5	uuqA5-6	97.25	97.07-97.43	ucqOL.A5-3/ucqLI.A5-4/ucqPA.A5-2/ucqLN.A5-4
cuqA5-9	104.74	104.64-104.83	A5	ccqLI.A5-6/ccqPA.A5-6/ccqST.A5-2/ccqOL.A5-5
cuqA5-10	105.6	105.29-105.91	A5	ccqLN.A5-6/ccqLI.A5-7	uuqA5-7	105.1	104.89-105.32	ucqPA.A5-3/ucqOL.A5-4/ucqLI.A5-5/ucqLN.A5-5
cuqA5-11	107.56	106.82-108.31	A5	ccqPA.A5-7/ccqOL.A5-6
cuqA6-1	49.8	49.42-50.19	A6	ccqST.A6	uuqA6	49.81	48.0-49.9	ucqST.A6
cuqA6-2	49.81	49.5-52.9	A6	ccqLN.A6
cuqA6-3	94.51	93.16-95.85	A6	ccqPA.A6
cuqA7-1	66.62	66.54-66.69	A7	ccqST.A7-1	uuqA7	66.51	63.3-66.5	ucqST.A7
cuqA7-2	70.61	70.4-71.5	A7	ccqST.A7-2
cuqA7-3	73.06	72.09-74.03	A7	ccqOL.A7/ccqLI.A7-1
cuqA7-4	80.1	79.0-81.09	A7	ccqLI.A7-2
cuqA8-1	39.61	39.11-40.1	A8	ccqST.A8	uuqA8	39.61	39.4-41.0	ucqST.A8
cuqA8-2	43.31	41-49.6	A8	ccqLI.A8
cuqA9-1	0.01	0-2.5	A9	ccqOL.A9-1
					uuqA9-1	14.31	6.3-14.8	ucqPA.A9-1
cuqA9-2	15.91	14.8-17.6	A9	ccqOL.A9-2
cuqA9-3	19.21	18.5-19.4	A9	ccqPA.A9-1
cuqA9-4	35.11	34.5-36	A9	ccqPA.A9-2
cuqA9-5	74.81	72.7-75.5	A9	ccqLI.A9-1	uuqA9-2	74.31	72.7-75.0	ucqST.A9-1
cuqA9-6	83.61	83.14-84.08	A9	ccqLI.A9-2/ccqST.A9-1/ccqOL.A9-3
cuqA9-7	88.37	88.08-88.66	A9	ccqPA.A9-3/ccqPA.A9-4/ccqLI.A9-3	uuqA9-3	88.51	88.0-89.1	ucqPA.A9-2
cuqA9-8	93.47	93.31-93.63	A9	ccqOL.A9-4/ccqLI.A9-4/ccqLN.A9-1/ccqPA.A9-5/ccqST.A9-2	uuqA9-4	93.19	93.01-93.36	ucqPA.A9-3/ucqST.A9-2
cuqA9-9	94.51	94.1-94.91	A9	ccqPA.A9-6/ccqOL.A9-5/ccqLI.A9-5	uuqA9-5	94.51	93.91-95.1	ucqOL.A9-1/ucqLI.A9-1
cuqA9-10	96.59	96.11-97.07	A9	ccqOL.A9-6/ccqLI.A9-6	uuqA9-6	96.31	95.83-96.79	ucqOL.A9-2/ucqLI.A9-2
cuqA9-11	100.93	100.73-101.12	A9	ccqLN.A9-2	uuqA9-7	100.91	100.6-101.0	ucqLN.A9
cuqA9-12	117.61	116.3-118.2	A9	ccqLI.A9-7
cuqC1-1	22.47	19.54-25.4	C1	ccqLI.C1	uuqC1-1	22.51	16.4-23.8	ucqOL.C1
cuqC1-2	46.61	46.26-46.96	C1	ccqST.C1-1	uuqC1-2	46.61	45.6-47.0	ucqST.C1-1
cuqC1-3	61.21	60.68-61.73	C1	ccqST.C1-2	uuqC1-3	61.21	60.5-62.6	ucqST.C1-2
cuqC2-1	46.21	45.2-46.8	C2	ccqPA.C2-1	uuqC2-1	47.51	40.8-49.7	ucqPA.C2-1
cuqC2-2	49.61	46-49.9	C2	ccqLI.C2-1
cuqC2-3	57.31	57.1-57.4	C2	ccqPA.C2-2	uuqC2-2	57.31	57.1-57.4	ucqPA.C2-2
cuqC2-4	90.81	87.9-94.5	C2	ccqLN.C2-1
					uuqC2-3	98.41	94.0-106.5	ucqPA.C2-3
cuqC2-5	101.92	101.2-102.65	C2	ccqOL.C2-1/ccqPA.C2-3/ccqLN.C2-2/ccqLI.C2-2
cuqC2-6	109.68	109.4-109.96	C2	ccqLI.C2-3/ccqOL.C2-2/ccqPA.C2-4/ccqLN.C2-3
cuqC3-1	21.93	19.64-24.23	C3	ccqLI.C3-1
cuqC3-2	24.9	23.94-25.87	C3	ccqLN.C3-1/ccqPA.C3-1	uuqC3-1	23.15	20.43-25.87	ucqLN.C3-1/ucqLI.C3-1
cuqC3-3	27.68	27.42-27.95	C3	ccqST.C3-1/ccqLI.C3-2
cuqC3-4	31.68	31.16-32.19	C3	ccqLI.C3-3/ccqPA.C3-2	uuqC3-2	32.01	32.0-33.2	ucqST.C3-1
cuqC3-5	34.32	33.86-34.78	C3	ccqPA.C3-3/ccqLI.C3-4
cuqC3-6	35.75	35.55-35.95	C3	ccqLN.C3-2/ccqLI.C3-5/ccqPA.C3-4/ccqOL.C3-1	uuqC3-3	35.23	34.62-35.83	ucqPA.C3-1/ucqLI.C3-2
cuqC3-7	36.64	36.51-36.77	C3	ccqLI.C3-6/ccqPA.C3-5
cuqC3-8	38.63	38.06-39.2	C3	ccqPA.C3-6/ccqST.C3-2
cuqC3-9	41.44	41.31-41.57	C3	ccqLN.C3-3/ccqST.C3-3/ccqPA.C3-7	uuqC3-4	41.29	41.0-41.54	ucqST.C3-2
cuqC3-10	42.71	42.34-43.08	C3	ccqOL.C3-2/ccqLI.C3-7	uuqC3-5	42.11	41.4-42.7	ucqST.C3-3
cuqC3-11	43.71	43.36-44.05	C3	ccqPA.C3-8
cuqC3-12	45.57	45.04-46.11	C3	ccqLN.C3-4/ccqLI.C3-8/ccqPA.C3-9	uuqC3-6	46.62	45.7-47.55	ucqPA.C3-2/ucqST.C3-4
cuqC3-13	47.35	46.47-48.22	C3	ccqOL.C3-3/ccqST.C3-4
cuqC3-14	50.15	49.61-50.69	C3	ccqLI.C3-9/ccqLN.C3-5/ccqOL.C3-4/ccqPA.C3-10
cuqC3-15	98.51	96.54-100.47	C3	ccqLI.C3-10/ccqLN.C3-6	uuqC3-7	97.53	96.94-98.12	ucqOL.C3/ucqLN.C3-2
cuqC3-16	100.9	99.94-101.87	C3	ccqOL.C3-5/ccqLN.C3-7
cuqC4-1	0.01	0-7	C4	ccqLI.C4-1
cuqC4-2	40.31	40.2-45.2	C4	ccqLI.C4-2
cuqC4-3	58.71	55.4-62.6	C4	ccqOL.C4-1	uuqC4-1	58.71	56.02-61.39	ucqLN.C4-1/ucqOL.C4-1
cuqC4-4	63.95	63.08-64.81	C4	ccqLN.C4-1	uuqC4-2	63.81	61.0-65.8	ucqLN.C4-2
cuqC4-5	70.2	68.8-71.6	C4	ccqLN.C4-3/ccqOL.C4-2/ccqLI.C4-3	uuqC4-3	70.47	68.45-72.5	ucqLN.C4-3/ucqOL.C4-2/ucqLI.C4-1
cuqC4-6	75.98	73.25-78.73	C4	ccqLN.C4-4
cuqC4-7	88.29	87.95-88.64	C4	ccqPA.C4-1/ccqLI.C4-4	uuqC4-4	88.31	87.6-88.3	ucqLI.C4-2
cuqC4-8	95.71	92.6-97.4	C4	ccqLI.C4-5	uuqC4-5	95.31	92.7-95.7	ucqLN.C4-4
cuqC4-9	101.51	98.5-104.1	C4	ccqLI.C4-6	uuqC4-6	102.91	98.5-105.5	ucqLN.C4-5
cuqC4-10	111.27	111.05-111.5	C4	ccqLI.C4-7/ccqOL.C4-3/ccqST.C4-1/ccqLN.C4-5	uuqC4-7	111.09	110.43-111.76	ucqOL.C4-3/ucqLN.C4-6
cuqC4-11	118.01	117.74-118.27	C4	ccqST.C4-2/ccqLI.C4-8/ccqLN.C4-6/ccqOL.C4-4	uuqC4-8	117.51	116.95-118.06	ucqLI.C4-3
					uuqC4-9	118.57	118.17-118.97	ucqOL.C4-4/ucqLN.C4-7/ucqLI.C4-4
cuqC4-12	119.76	119.52-120.01	C4	ccqLN.C4-7/ccqLI.C4-9
cuqC4-13	122.84	121.28-124.41	C4	ccqOL.C4-5	uuqC4-10	124.71	122.51-126.9	ucqOL.C4-5/ucqLI.C4-5
					uuqC4-11	127.86	127.17-128.55	ucqLI.C4-6/ucqLN.C4-8
cuqC4-14	129.71	129.39-130.02	C4	ccqOL.C4-6/ccqLN.C4-8/ccqLI.C4-10	uuqC4-12	129.81	128.31-131.3	ucqOL.C4-6/ucqLI.C4-7
cuqC4-15	149.88	145.81-153.97	C4	ccqPA.C4-2
cuqC5-1	5.21	3.2-13.9	C5	ccqST.C5-1
cuqC5-2	27.64	23.96-31.31	C5	ccqST.C5-2
cuqC5-3	36.5	32.64-40.37	C5	ccqST.C5-3	uuqC5	36.51	25.4-46.9	ucqST.C5
cuqC5-4	63	61.1-64.5	C5	ccqLN.C5
cuqC5-5	65.91	64.89-66.93	C5	ccqOL.C5/ccqPA.C5-1/ccqPA.C5-2
cuqC6-1	26.31	16.4-29.8	C6	ccqLI.C6	uuqC6	27.61	22.3-29.8	ucqOL.C6
cuqC6-2	31.41	28.8-34.7	C6	ccqOL.C6
cuqC7-1	0.31	0-1.92	C7	ccqST.C7/ccqOL.C7-1	uuqC7-1	2.01	0-5.7	ucqPA.C7-1
cuqC7-2	38.41	36.6-40	C7	ccqPA.C7-1
cuqC7-3	43.41	41.35-45.46	C7	ccqPA.C7-2	uuqC7-2	43.41	42.5-48.8	ucqPA.C7-2
cuqC7-4	61.4	60.98-61.83	C7	ccqPA.C7-3	uuqC7-3	61.41	60.6-62.6	ucqPA.C7-3
cuqC7-5	66.06	65.81-66.29	C7	ccqPA.C7-4
cuqC7-6	140.54	139.83-141.25	C7	ccqOL.C7-2/ccqPA.C7-5
cuqC8-1	12.41	9.7-13	C8	ccqOL.C8
cuqC8-2	40.61	36.3-46.4	C8	ccqLI.C8
					uuqC9-1	0.01	0-1.4	ucqPA.C9-1
cuqC9-1	1.43	0.86-2.01	C9	ccqOL.C9-1/ccqPA.C9-1/ccqLI.C9-1/ccqLN.C9-1	uuqC9-2	1.81	1-4.8	ucqPA.C9-2
cuqC9-2	6.11	5.23-6.98	C9	ccqPA.C9-2	uuqC9-3	6.11	5.1-7.5	ucqPA.C9-3
cuqC9-3	7.46	7.19-7.73	C9	ccqOL.C9-2/ccqLN.C9-2/ccqLI.C9-2
cuqC9-4	8.54	8.37-8.72	C9	ccqPA.C9-3/ccqLN.C9-3/ccqOL.C9-3
cuqC9-5	10.91	10.51-11.31	C9	ccqLN.C9-4/ccqLI.C9-3/ccqPA.C9-4	uuqC9-4	10.71	10.5-12.6	ucqLN.C9-1
cuqC9-6	12.84	12.56-13.12	C9	ccqOL.C9-4/ccqLI.C9-4/ccqLN.C9-5
cuqC9-7	17.44	16.8-18.08	C9	ccqOL.C9-5ccqLI.C9-5
cuqC9-8	19.21	17.39-25.8	C9	ccqLN.C9-6	uuqC9-5	19.21	17.4-25.5	ucqLN.C9-2
