# Supplementary material for: Unconditional and conditional QTL analyses of seed fatty acid composition in Brassica napus L
Source: BMC Plant Biol. 2018 Mar 23;18:49. doi: 10.1186/s12870-018-1268-7 (PMC5865336; doi:10.1186/s12870-018-1268-7)
Supplement: Supplementary file 20 — Potential candidate genes related to fatty acid synthesis that underlying the confidence interval of unconditional unique QTLs. (XLS 158 kb) [file 12870_2018_1268_MOESM20_ESM.xls]

## Sheet: Additional file 20
Additional file 20. Potential candidate genes related to fatty acid synthesis that underlying the confidence interval of unconditional unique QTLs
ID	gene_id	Gene alias	chromosomes	locus		A.thaliana Locus	QTL	ARALIP Protein family name/isoform	ARALIP Protein/gene abbrev	ARALIP pathway(s)	ARALIP pathway(s)	ARALIP pathway(s)		A.thaliana Locus	description
33862	GSBRNA2T00056254001	BnaA01g24590D	chrA01	16962305	16963265	AT3G22620	uuqA1-1	Lipid Transfer Protein type 5	LTP type 5	Cuticular Wax Synthesis				AT3G22620.1	Bifunctional inhibitor/lipid-transfer protein/seed storage 2S albumin superfamily protein; FUNCTIONS IN: lipid binding; INVOLVED IN: lipid transport; LOCATED IN: chloroplast envelope; EXPRESSED IN: 9 plant structures; EXPRESSED DURING: 4 anthesis, C globular stage, petal differentiation and expansion stage; CONTAINS InterPro DOMAIN/s: Bifunctional inhibitor/plant lipid transfer protein/seed stora…
3431	GSBRNA2T00005622001	BnaA01g26210D	chrA01	18293634	18294851	AT3G19260	uuqA1-2	Ceramide Synthase	LOH2	Sphingolipid Synthesis				AT3G19260.1	LAG1 homologue 2 (LOH2); FUNCTIONS IN: molecular_function unknown; INVOLVED IN: response to molecule of fungal origin; LOCATED IN: Golgi apparatus, endoplasmic reticulum, plasma membrane; EXPRESSED IN: 25 plant structures; EXPRESSED DURING: 15 growth stages; CONTAINS InterPro DOMAIN/s: Longevity assurance, LAG1/LAC1 (InterPro:IPR016439), TRAM/LAG1/CLN8 homology domain (InterPro:IPR006634); BEST A…
6227	GSBRNA2T00010026001	BnaA01g28430D	chrA01	19828696	19829040	AT3G15850	uuqA1-4	MGDG Desaturase (palmitate-specific)	FAD5 (palmitate-specific)	Plastidial Glycerolipid, Galactolipid and Sulfolipid Synthesis				AT3G15850.1	fatty acid desaturase 5 (FAD5); CONTAINS InterPro DOMAIN/s: Fatty acid desaturase, type 1, core (InterPro:IPR015876), Fatty acid desaturase, type 1 (InterPro:IPR005804); BEST Arabidopsis thaliana protein match is: Fatty acid desaturase family protein (TAIR:AT3G15870.1); Has 3424 Blast hits to 3424 proteins in 822 species: Archae - 0; Bacteria - 1534; Metazoa - 801; Fungi - 236; Plants - 106; Viru…
6222	GSBRNA2T00010020001	BnaA01g28480D	chrA01	19851322	19853076	AT3G15820	uuqA1-4	Phosphatidylcholine:diacylglycerol cholinephosphotransferase	PDCT/ROD1	TAG Synthesis				AT3G15820.1	REDUCED OLEATE DESATURATION 1 (ROD1); BEST Arabidopsis thaliana protein match is: phosphatidic acid phosphatase-related / PAP2-related (TAIR:AT3G15830.1); Has 58 Blast hits to 58 proteins in 17 species: Archae - 0; Bacteria - 2; Metazoa - 0; Fungi - 0; Plants - 38; Viruses - 0; Other Eukaryotes - 18 (source: NCBI BLink).
6217	GSBRNA2T00010015001	BnaA01g28530D	chrA01	19861858	19863714	AT3G15730	uuqA1-4	Phospholipase D &&alpha;;		Lipid Signaling	Phospholipase	Lipase		AT3G15730.1	phospholipase D alpha 1 (PLDALPHA1); FUNCTIONS IN: phospholipase D activity, phosphatidylinositol-4,5-bisphosphate binding; INVOLVED IN: response to cadmium ion, fatty acid metabolic process, seed germination, regulation of stomatal movement, positive regulation of abscisic acid mediated signaling pathway; LOCATED IN: in 6 components; EXPRESSED IN: 24 plant structures; EXPRESSED DURING: 15 growth…
6208	GSBRNA2T00010005001	BnaA01g28620D	chrA01	19889095	19890728	AT3G15650	uuqA1-4	Lysophospholipase		Lipid Signaling	Phospholipase	Lipase		AT3G15650.1	alpha/beta-Hydrolases superfamily protein; FUNCTIONS IN: hydrolase activity, carboxylesterase activity; EXPRESSED IN: 16 plant structures; EXPRESSED DURING: 11 growth stages; CONTAINS InterPro DOMAIN/s: Phospholipase/carboxylesterase (InterPro:IPR003140); BEST Arabidopsis thaliana protein match is: alpha/beta-Hydrolases superfamily protein (TAIR:AT1G52700.1); Has 2036 Blast hits to 2021 proteins …
6154	GSBRNA2T00009935001	BnaA01g29160D	chrA01	20180789	20182275	AT3G14820	uuqA1-5			GDSL	Lipase	Lipase		AT3G14820.1	GDSL-like Lipase/Acylhydrolase superfamily protein; FUNCTIONS IN: lipase activity, hydrolase activity, acting on ester bonds, carboxylesterase activity; INVOLVED IN: lipid metabolic process; LOCATED IN: endomembrane system; EXPRESSED IN: central cell; CONTAINS InterPro DOMAIN/s: Lipase, GDSL, active site (InterPro:IPR008265), Lipase, GDSL (InterPro:IPR001087); BEST Arabidopsis thaliana protein ma…
1599	GSBRNA2T00002631001	BnaA01g23810D	chrA01	16177798	16183661	AT3G23470	uuqA1-6	Cyclopropane Fatty Acid Synthase		Miscellaneous: lipid related				AT3G23470.1	Cyclopropane-fatty-acyl-phospholipid synthase; FUNCTIONS IN: cyclopropane-fatty-acyl-phospholipid synthase activity; INVOLVED IN: lipid biosynthetic process; LOCATED IN: endomembrane system; CONTAINS InterPro DOMAIN/s: Cyclopropane-fatty-acyl-phospholipid/mycolic acid synthase (InterPro:IPR003333); BEST Arabidopsis thaliana protein match is: Cyclopropane-fatty-acyl-phospholipid synthase (TAIR:AT3…
1601	GSBRNA2T00002637001	BnaA01g23830D	chrA01	16236738	16237896	AT2G04350	uuqA1-6	Long-Chain Acyl-CoA Synthetase (plastidial); Long-Chain Acyl-CoA Synthetase	LACS8	Plastidial Fatty Acid Synthesis	Plastidial Glycerolipid, Galactolipid and Sulfolipid Synthesis			AT2G04350.2	long-chain acyl-CoA synthetase 8 (LACS8); FUNCTIONS IN: long-chain fatty acid-CoA ligase activity, catalytic activity; INVOLVED IN: fatty acid biosynthetic process, metabolic process; LOCATED IN: endoplasmic reticulum; EXPRESSED IN: 23 plant structures; EXPRESSED DURING: 13 growth stages; CONTAINS InterPro DOMAIN/s: AMP-binding, conserved site (InterPro:IPR020845), AMP-dependent synthetase/ligase…
36339	GSBRNA2T00060281001	BnaA01g31120D	chrA01	21171206	21173896	AT3G11210	uuqA1-8			GDSL	Lipase			AT3G11210.1	SGNH hydrolase-type esterase superfamily protein; FUNCTIONS IN: hydrolase activity, hydrolase activity, acting on ester bonds, carboxylesterase activity; INVOLVED IN: lipid metabolic process; LOCATED IN: cellular_component unknown; EXPRESSED IN: 20 plant structures; EXPRESSED DURING: 12 growth stages; CONTAINS InterPro DOMAIN/s: Esterase, SGNH hydrolase-type, subgroup (InterPro:IPR013831), Lipase…
36336	GSBRNA2T00060278001	BnaA01g31150D	chrA01	21180914	21181879	AT3G11170	uuqA1-8	Linoleate Desaturase	FAD7	Plastidial Glycerolipid, Galactolipid and Sulfolipid Synthesis				AT3G11170.1	fatty acid desaturase 7 (FAD7); FUNCTIONS IN: omega-3 fatty acid desaturase activity; INVOLVED IN: response to cold, response to wounding, fatty acid biosynthetic process, jasmonic acid mediated signaling pathway; LOCATED IN: plastid membrane, chloroplast, chloroplast envelope; EXPRESSED IN: male gametophyte, guard cell, pollen tube; EXPRESSED DURING: L mature pollen stage, M germinated pollen st…
44061	GSBRNA2T00072922001	BnaA01g31580D	chrA01	21452208	21458648	AT3G10550	uuqA1-8	Phosphoinositide 3-Phosphatase		Lipid Signaling				AT3G10550.1	Myotubularin-like phosphatases II superfamily; FUNCTIONS IN: phosphatidylinositol-3-phosphatase activity, phosphatidylinositol-3,5-bisphosphate 3-phosphatase activity; INVOLVED IN: dephosphorylation; LOCATED IN: cellular_component unknown; EXPRESSED IN: 24 plant structures; EXPRESSED DURING: 12 growth stages; CONTAINS InterPro DOMAIN/s: Protein-tyrosine phosphatase, active site (InterPro:IPR01613…
90864	GSBRNA2T00143533001	BnaA02g00390D	chrA02	143751	145299	AT5G10160	uuqA2-1	Hydroxyacyl-ACP Dehydrase	HAD	Plastidial Fatty Acid Synthesis				AT5G10160.1	Thioesterase superfamily protein; FUNCTIONS IN: hydro-lyase activity, 3-hydroxyacyl-[acyl-carrier-protein] dehydratase activity; INVOLVED IN: fatty acid biosynthetic process; LOCATED IN: cell wall, chloroplast, membrane; EXPRESSED IN: 22 plant structures; EXPRESSED DURING: 13 growth stages; CONTAINS InterPro DOMAIN/s: Beta-hydroxyacyl-(acyl-carrier-protein) dehydratase, FabA/FabZ (InterPro:IPR013…
27768	GSBRNA2T00046098001	BnaA02g33660D	chrA02	24135659	24137192	AT5G63170	uuqA2-2			GDSL	Lipase			AT5G63170.1	GDSL-like Lipase/Acylhydrolase superfamily protein; FUNCTIONS IN: lipase activity, hydrolase activity, acting on ester bonds, carboxylesterase activity; INVOLVED IN: lipid metabolic process; LOCATED IN: endomembrane system; CONTAINS InterPro DOMAIN/s: Lipase, GDSL, active site (InterPro:IPR008265), Lipase, GDSL (InterPro:IPR001087); BEST Arabidopsis thaliana protein match is: GDSL-like Lipase/Acy…
69213	GSBRNA2T00111670001	BnaA03g31050D	chrA03	15019253	15020788	AT3G08770	uuqA3-1	Lipid Transfer Protein type 1	LTP type 1	Cuticular Wax Synthesis				AT3G08770.2	lipid transfer protein 6 (LTP6); FUNCTIONS IN: lipid binding; INVOLVED IN: lipid transport; LOCATED IN: endomembrane system; EXPRESSED IN: 18 plant structures; EXPRESSED DURING: 10 growth stages; CONTAINS InterPro DOMAIN/s: Bifunctional inhibitor/plant lipid transfer protein/seed storage (InterPro:IPR016140), Plant lipid transfer protein/seed storage/trypsin-alpha amylase inhibitor (InterPro:IPR0…
69212	GSBRNA2T00111669001	BnaA03g31060D	chrA03	15022141	15023032	AT3G08770	uuqA3-1	Lipid Transfer Protein type 1	LTP type 1	Cuticular Wax Synthesis				AT3G08770.2	lipid transfer protein 6 (LTP6); FUNCTIONS IN: lipid binding; INVOLVED IN: lipid transport; LOCATED IN: endomembrane system; EXPRESSED IN: 18 plant structures; EXPRESSED DURING: 10 growth stages; CONTAINS InterPro DOMAIN/s: Bifunctional inhibitor/plant lipid transfer protein/seed storage (InterPro:IPR016140), Plant lipid transfer protein/seed storage/trypsin-alpha amylase inhibitor (InterPro:IPR0…
69158	GSBRNA2T00111604001	BnaA03g31600D	chrA03	15252677	15255332	AT3G11170	uuqA3-1	Linoleate Desaturase	FAD7	Plastidial Glycerolipid, Galactolipid and Sulfolipid Synthesis				AT3G11170.1	fatty acid desaturase 7 (FAD7); FUNCTIONS IN: omega-3 fatty acid desaturase activity; INVOLVED IN: response to cold, response to wounding, fatty acid biosynthetic process, jasmonic acid mediated signaling pathway; LOCATED IN: plastid membrane, chloroplast, chloroplast envelope; EXPRESSED IN: male gametophyte, guard cell, pollen tube; EXPRESSED DURING: L mature pollen stage, M germinated pollen st…
81117	GSBRNA2T00130012001	BnaA03g05120D	chrA03	2343124	2345777	AT5G14930	uuqA3-2	Triacylglycerol Lipase (TAGL); Lipid Acylhydrolase-like	SAG101	TAG Degradation	Miscellaneous: lipid related			AT5G14930.2	senescence-associated gene 101 (SAG101); CONTAINS InterPro DOMAIN/s: Lipase, class 3 (InterPro:IPR002921); BEST Arabidopsis thaliana protein match is: alpha/beta-Hydrolases superfamily protein (TAIR:AT3G52430.1); Has 536 Blast hits to 436 proteins in 38 species: Archae - 0; Bacteria - 6; Metazoa - 0; Fungi - 0; Plants - 513; Viruses - 0; Other Eukaryotes - 17 (source: NCBI BLink).
81127	GSBRNA2T00130024001	BnaA03g05220D	chrA03	2411628	2412500	AT3G51830	uuqA3-2	Sac domain-containing Phosphoinositide Phosphatase		Lipid Signaling				AT3G51830.1	SAC domain-containing protein 8 (SAC8); CONTAINS InterPro DOMAIN/s: Synaptojanin, N-terminal (InterPro:IPR002013); BEST Arabidopsis thaliana protein match is: Phosphoinositide phosphatase family protein (TAIR:AT3G51460.1); Has 1752 Blast hits to 1640 proteins in 228 species: Archae - 0; Bacteria - 0; Metazoa - 573; Fungi - 577; Plants - 291; Viruses - 0; Other Eukaryotes - 311 (source: NCBI BLink…
81152	GSBRNA2T00130052001	BnaA03g05470D	chrA03	2497082	2498938	AT5G15530	uuqA3-2	Biotin Carboxyl Carrier Protein of Heteromeric ACCase	BCCP2 (Subunit of Heteromeric ACCase)	Plastidial Fatty Acid Synthesis				AT5G15530.1	biotin carboxyl carrier protein 2 (BCCP2); FUNCTIONS IN: biotin binding; INVOLVED IN: fatty acid biosynthetic process; LOCATED IN: chloroplast; EXPRESSED IN: 21 plant structures; EXPRESSED DURING: 13 growth stages; CONTAINS InterPro DOMAIN/s: Biotin-binding site (InterPro:IPR001882), Single hybrid motif (InterPro:IPR011053), Acetyl-CoA biotin carboxyl carrier (InterPro:IPR001249), Biotin/lipoyl a…
81166	GSBRNA2T00130067001	BnaA03g05610D	chrA03	2544956	2546379	AT5G15720	uuqA3-2			GDSL	Lipase			AT5G15720.1	GDSL-motif lipase 7 (GLIP7); FUNCTIONS IN: lipase activity, carboxylesterase activity; INVOLVED IN: lipid metabolic process; LOCATED IN: endomembrane system; EXPRESSED IN: 7 plant structures; EXPRESSED DURING: 4 anthesis, C globular stage, petal differentiation and expansion stage, E expanded cotyledon stage, D bilateral stage; CONTAINS InterPro DOMAIN/s: Lipase, GDSL (InterPro:IPR001087); BEST A…
69514	GSBRNA2T00112024001	BnaA03g28040D	chrA03	13723632	13726024	AT3G02600	uuqA3-3	Phosphatidate Phosphatase (mitochondrial); Phosphatidate Phosphatase	LPP3	Plastidial Glycerolipid, Galactolipid and Sulfolipid Synthesis	Mitochondrial Phospholipid Synthesis			AT3G02600.5	lipid phosphate phosphatase 3 (LPP3); FUNCTIONS IN: phosphatidate phosphatase activity; INVOLVED IN: phospholipid metabolic process; LOCATED IN: plasma membrane, integral to plasma membrane; EXPRESSED IN: 24 plant structures; EXPRESSED DURING: 14 growth stages; CONTAINS InterPro DOMAIN/s: Phosphatidic acid phosphatase/chloroperoxidase, N-terminal (InterPro:IPR016118), Phosphatidic acid phosphatas…
69513	GSBRNA2T00112023001	BnaA03g28050D	chrA03	13726277	13728385	AT3G02630	uuqA3-3	Stearoyl-ACP Desaturase	DES5	Plastidial Fatty Acid Synthesis	Plastidial Glycerolipid, Galactolipid and Sulfolipid Synthesis			AT3G02630.1	Plant stearoyl-acyl-carrier-protein desaturase family protein; FUNCTIONS IN: acyl-[acyl-carrier-protein] desaturase activity, oxidoreductase activity, transition metal ion binding; INVOLVED IN: oxidation reduction, fatty acid metabolic process, fatty acid biosynthetic process; LOCATED IN: chloroplast, chloroplast stroma; EXPRESSED IN: 22 plant structures; EXPRESSED DURING: 14 growth stages; CONTA…
69467	GSBRNA2T00111962001	BnaA03g28510D	chrA03	13916431	13920229	AT3G04290	uuqA3-3			GDSL	Lipase			AT3G04290.1	Li-tolerant lipase 1 (LTL1); FUNCTIONS IN: hydrolase activity, acting on ester bonds, carboxylesterase activity; INVOLVED IN: lipid metabolic process; LOCATED IN: endomembrane system; EXPRESSED IN: 19 plant structures; EXPRESSED DURING: 12 growth stages; CONTAINS InterPro DOMAIN/s: Lipase, GDSL (InterPro:IPR001087), Esterase, SGNH hydrolase-type (InterPro:IPR013830); BEST Arabidopsis thaliana pro…
69418	GSBRNA2T00111907001	BnaA03g29000D	chrA03	14100667	14109452	AT3G05420	uuqA3-3	Acyl CoA Binding Protein; Acyl-CoA Binding Protein	ACBP4	Eukaryotic Phospholipid Synthesis	Miscellaneous: lipid related			AT3G05420.1	acyl-CoA binding protein 4 (ACBP4); FUNCTIONS IN: acyl-CoA binding; INVOLVED IN: lipid transport; LOCATED IN: cytosol, nucleus; EXPRESSED IN: 27 plant structures; EXPRESSED DURING: 15 growth stages; CONTAINS InterPro DOMAIN/s: Galactose oxidase/kelch, beta-propeller (InterPro:IPR011043), Kelch repeat type 2 (InterPro:IPR011498), Acyl-CoA-binding protein, ACBP (InterPro:IPR000582), Kelch-type beta…
69415	GSBRNA2T00111903001	BnaA03g29030D	chrA03	14121406	14123797	AT3G05510	uuqA3-3	Cardiolipin Transacylase		Mitochondrial Phospholipid Synthesis				AT3G05510.1	Phospholipid/glycerol acyltransferase family protein; FUNCTIONS IN: acyltransferase activity; INVOLVED IN: metabolic process; EXPRESSED IN: 20 plant structures; EXPRESSED DURING: 12 growth stages; CONTAINS InterPro DOMAIN/s: Phospholipid/glycerol acyltransferase (InterPro:IPR002123), Tafazzin (InterPro:IPR000872); BEST Arabidopsis thaliana protein match is: Phospholipid/glycerol acyltransferase f…
69632	GSBRNA2T00112166001	BnaA03g26860D	chrA03	13269874	13271625	AT4G01130	uuqA3-4			GDSL	Lipase			AT4G01130.1	GDSL-like Lipase/Acylhydrolase superfamily protein; FUNCTIONS IN: hydrolase activity, acting on ester bonds, carboxylesterase activity; INVOLVED IN: lipid metabolic process; LOCATED IN: endomembrane system; EXPRESSED IN: 18 plant structures; EXPRESSED DURING: 13 growth stages; CONTAINS InterPro DOMAIN/s: Lipase, GDSL (InterPro:IPR001087); BEST Arabidopsis thaliana protein match is: GDSL-like Lipa…
54973	GSBRNA2T00090221001	BnaA04g12460D	chrA04	10531702	10534192	AT2G34770	uuqA4-1	Fatty Acid 2-hydroxylase	FAH1	Sphingolipid Synthesis				AT2G34770.1	fatty acid hydroxylase 1 (FAH1); FUNCTIONS IN: fatty acid alpha-hydroxylase activity, catalytic activity; INVOLVED IN: very long-chain fatty acid metabolic process, negative regulation of programmed cell death; LOCATED IN: endoplasmic reticulum; EXPRESSED IN: 24 plant structures; EXPRESSED DURING: 15 growth stages; CONTAINS InterPro DOMAIN/s: Fatty acid hydroxylase (InterPro:IPR006694); BEST Arab…
27279	GSBRNA2T00045230001	BnaA04g16210D	chrA04	13251922	13254480	AT2G28070	uuqA4-3	ABC Transporter	WBC3 / ABCG3	Cuticular Wax Synthesis				AT2G28070.1	ABC-2 type transporter family protein; FUNCTIONS IN: ATPase activity, coupled to transmembrane movement of substances; LOCATED IN: plasma membrane; EXPRESSED IN: 23 plant structures; EXPRESSED DURING: 13 growth stages; CONTAINS InterPro DOMAIN/s: ATPase, AAA+ type, core (InterPro:IPR003593), ABC transporter-like (InterPro:IPR003439), ABC-2 type transporter (InterPro:IPR013525); BEST Arabidopsis t…
30438	GSBRNA2T00050432001	BnaA04g17110D	chrA04	13952408	13955267	AT5G65940	uuqA4-4	Hydroxyisobutyryl-CoA Hydrolase		beta-Oxidation				AT5G65940.1	beta-hydroxyisobutyryl-CoA hydrolase 1 (CHY1); CONTAINS InterPro DOMAIN/s: Crotonase, core (InterPro:IPR001753); BEST Arabidopsis thaliana protein match is: ATP-dependent caseinolytic (Clp) protease/crotonase family protein (TAIR:AT2G30660.1); Has 1807 Blast hits to 1807 proteins in 277 species: Archae - 0; Bacteria - 0; Metazoa - 736; Fungi - 347; Plants - 385; Viruses - 0; Other Eukaryotes - 33…
26173	GSBRNA2T00043495001	BnaA04g17150D	chrA04	13975210	13978444	AT2G29980	uuqA4-4	Linoleate Desaturase	FAD3	TAG Synthesis	Eukaryotic Phospholipid Synthesis			AT2G29980.1	fatty acid desaturase 3 (FAD3); CONTAINS InterPro DOMAIN/s: Protein of unknown function DUF3474 (InterPro:IPR021863), Fatty acid desaturase, type 1 (InterPro:IPR005804); BEST Arabidopsis thaliana protein match is: fatty acid desaturase 8 (TAIR:AT5G05580.1); Has 2578 Blast hits to 2575 proteins in 659 species: Archae - 0; Bacteria - 965; Metazoa - 19; Fungi - 262; Plants - 918; Viruses - 0; Other …
26151	GSBRNA2T00043467001	BnaA04g17370D	chrA04	14117979	14120563	AT2G30200	uuqA4-4	Malonyl-CoA : ACP Malonyltransferase	MCMT	Plastidial Fatty Acid Synthesis	Phospholipase	Lipase		AT2G30200.1	catalytics;transferases;[acyl-carrier-protein] S-malonyltransferases;binding; FUNCTIONS IN: binding, transferase activity, [acyl-carrier-protein] S-malonyltransferase activity, catalytic activity; INVOLVED IN: fatty acid biosynthetic process, metabolic process; LOCATED IN: chloroplast, chloroplast stroma; EXPRESSED IN: 23 plant structures; EXPRESSED DURING: 14 growth stages; CONTAINS InterPro DOM…
3953	GSBRNA2T00006373001	BnaA04g18360D	chrA04	14705558	14707642	AT2G31360	uuqA4-5	Acyl-CoA Desaturase-like		Miscellaneous: lipid related				AT2G31360.1	16:0delta9 desaturase 2 (DS2); FUNCTIONS IN: oxidoreductase activity, oxidoreductase activity, acting on paired donors, with oxidation of a pair of donors resulting in the reduction of molecular oxygen to two molecules of water; INVOLVED IN: oxidation reduction, lipid metabolic process; EXPRESSED IN: 22 plant structures; EXPRESSED DURING: 14 growth stages; CONTAINS InterPro DOMAIN/s: Fatty acid d…
64797	GSBRNA2T00104782001	BnaA05g25110D	chrA05	18653636	18655696	AT3G14360	uuqA5-1	Triacylglycerol Lipase (TAGL); Lipid Acylhydrolase-like		TAG Degradation	Miscellaneous: lipid related	Lipase		AT3G14360.1	alpha/beta-Hydrolases superfamily protein; FUNCTIONS IN: triglyceride lipase activity; INVOLVED IN: lipid metabolic process; LOCATED IN: cellular_component unknown; EXPRESSED IN: 23 plant structures; EXPRESSED DURING: 12 growth stages; CONTAINS InterPro DOMAIN/s: Lipase, class 3 (InterPro:IPR002921); BEST Arabidopsis thaliana protein match is: alpha/beta-Hydrolases superfamily protein (TAIR:AT5G4…
64787	GSBRNA2T00104770001	BnaA05g25210D	chrA05	18698270	18700154	AT5G40990	uuqA5-2			GDSL	Lipase			AT5G40990.1	GDSL lipase 1 (GLIP1); CONTAINS InterPro DOMAIN/s: Lipase, GDSL, active site (InterPro:IPR008265), Lipase, GDSL (InterPro:IPR001087); BEST Arabidopsis thaliana protein match is: GDSL-motif lipase 2 (TAIR:AT1G53940.1); Has 1807 Blast hits to 1807 proteins in 277 species: Archae - 0; Bacteria - 0; Metazoa - 736; Fungi - 347; Plants - 385; Viruses - 0; Other Eukaryotes - 339 (source: NCBI BLink).
64786	GSBRNA2T00104769001	BnaA05g25220D	chrA05	18701423	18702860	AT3G14225	uuqA5-2			GDSL	Lipase			AT3G14225.1	GDSL-motif lipase 4 (GLIP4); FUNCTIONS IN: lipase activity, carboxylesterase activity; INVOLVED IN: lipid metabolic process; LOCATED IN: endomembrane system; EXPRESSED IN: 13 plant structures; EXPRESSED DURING: 7 growth stages; CONTAINS InterPro DOMAIN/s: Lipase, GDSL, active site (InterPro:IPR008265), Lipase, GDSL (InterPro:IPR001087), Esterase, SGNH hydrolase-type (InterPro:IPR013830); BEST Ara…
64782	GSBRNA2T00104764001	BnaA05g25260D	chrA05	18742614	18747471	AT3G14205	uuqA5-2	Sac domain-containing Phosphoinositide Phosphatase		Lipid Signaling				AT3G14205.1	Phosphoinositide phosphatase family protein; FUNCTIONS IN: phosphatidylinositol-4,5-bisphosphate 5-phosphatase activity; INVOLVED IN: biological_process unknown; LOCATED IN: cellular_component unknown; EXPRESSED IN: 24 plant structures; EXPRESSED DURING: 15 growth stages; CONTAINS InterPro DOMAIN/s: Synaptojanin, N-terminal (InterPro:IPR002013); BEST Arabidopsis thaliana protein match is: Phospho…
141	GSBRNA2T00000221001	BnaA05g26900D	chrA05	19542895	19545713	AT3G12120	uuqA5-6	Oleate Desaturase	FAD2	TAG Synthesis	Eukaryotic Phospholipid Synthesis			AT3G12120.2	fatty acid desaturase 2 (FAD2); FUNCTIONS IN: omega-6 fatty acid desaturase activity, delta12-fatty acid dehydrogenase activity; INVOLVED IN: oxidation reduction, lipid metabolic process; LOCATED IN: endoplasmic reticulum; EXPRESSED IN: 24 plant structures; EXPRESSED DURING: 15 growth stages; CONTAINS InterPro DOMAIN/s: Protein of unknown function DUF3474 (InterPro:IPR021863), Fatty acid desatura…
159	GSBRNA2T00000240001	BnaA05g27080D	chrA05	19599502	19602340	AT3G11980	uuqA5-6	Alcohol-forming Fatty Acyl-CoA Reductase	AlcFAR2/MS2	Cuticular Wax Synthesis				AT3G11980.1	MALE STERILITY 2 (MS2); FUNCTIONS IN: fatty-acyl-CoA reductase (alcohol-forming) activity, oxidoreductase activity, acting on the CH-CH group of donors, NAD or NADP as acceptor; INVOLVED IN: microsporogenesis, pollen exine formation; LOCATED IN: chloroplast; EXPRESSED IN: leaf whorl, sepal, flower; EXPRESSED DURING: petal differentiation and expansion stage; CONTAINS InterPro DOMAIN/s: Male steri…
162	GSBRNA2T00000243001	BnaA05g27110D	chrA05	19617496	19619695	AT3G11430	uuqA5-6	Glycerol-3-Phosphate Acyltransferase (endomembrane predicted?)	GPAT5	Aliphatic Suberin Synthesis				AT3G11430.1	glycerol-3-phosphate acyltransferase 5 (GPAT5); CONTAINS InterPro DOMAIN/s: Phospholipid/glycerol acyltransferase (InterPro:IPR002123); BEST Arabidopsis thaliana protein match is: glycerol-3-phosphate acyltransferase 7 (TAIR:AT5G06090.1); Has 397 Blast hits to 386 proteins in 31 species: Archae - 0; Bacteria - 0; Metazoa - 26; Fungi - 0; Plants - 368; Viruses - 0; Other Eukaryotes - 3 (source: NC…
278	GSBRNA2T00000381001	BnaA05g28270D	chrA05	20122332	20123883	AT3G10570	uuqA5-7	Fatty Acyl in-chain Hydroxylase (CYP77A)	CYP77A6	Cutin Synthesis				AT3G10570.1	cytochrome P450, family 77, subfamily A, polypeptide 6 (CYP77A6); CONTAINS InterPro DOMAIN/s: Cytochrome P450 (InterPro:IPR001128), Cytochrome P450, E-class, group I (InterPro:IPR002401), Cytochrome P450, conserved site (InterPro:IPR017972); BEST Arabidopsis thaliana protein match is: cytochrome P450, family 77, subfamily A, polypeptide 4 (TAIR:AT5G04660.1); Has 33543 Blast hits to 33220 proteins…
296	GSBRNA2T00000403001	BnaA05g28450D	chrA05	20202314	20205502	AT3G10370	uuqA5-7	FAD-dependent Glycerol-3-Phosphate Dehydrogenase	SDP6	Mitochondrial Phospholipid Synthesis				AT3G10370.1	SUGAR-DEPENDENT 6 (SDP6); FUNCTIONS IN: glycerol-3-phosphate dehydrogenase activity; INVOLVED IN: glycerophosphate shuttle, glycerol metabolic process, glycerol catabolic process; LOCATED IN: mitochondrion, mitochondrial inner membrane; EXPRESSED IN: 25 plant structures; EXPRESSED DURING: 15 growth stages; CONTAINS InterPro DOMAIN/s: FAD dependent oxidoreductase (InterPro:IPR006076), FAD-dependen…
8713	GSBRNA2T00014345001	BnaA05g28620D	chrA05	20289678	20293804	AT3G09920	uuqA5-7	Phosphatidylinositol-Phosphate Kinase type IB		Lipid Signaling				AT3G09920.3	phosphatidyl inositol monophosphate 5 kinase (PIP5K9); FUNCTIONS IN: 1-phosphatidylinositol-4-phosphate 5-kinase activity, phosphatidylinositol phosphate kinase activity, ATP binding; INVOLVED IN: carbohydrate metabolic process, cellular amino acid metabolic process; LOCATED IN: cytosol, nucleus, membrane; EXPRESSED IN: 22 plant structures; EXPRESSED DURING: 13 growth stages; CONTAINS InterPro DO…
49161	GSBRNA2T00080692001	BnaA05g28920D	chrA05	20381574	20386030	AT3G09560	uuqA5-7	Phosphatidate Phosphatase (ER); Phosphatidate Phosphatase	PAH1	TAG Synthesis	Eukaryotic Phospholipid Synthesis			AT3G09560.3	Lipin family protein; FUNCTIONS IN: phosphatidate phosphatase activity; INVOLVED IN: cellular response to phosphate starvation, lipid metabolic process; LOCATED IN: cellular_component unknown; EXPRESSED IN: 24 plant structures; EXPRESSED DURING: 14 growth stages; CONTAINS InterPro DOMAIN/s: LNS2, Lipin/Ned1/Smp2 (InterPro:IPR013209), Lipin, N-terminal conserved region (InterPro:IPR007651); BEST A…
60613	GSBRNA2T00099089001	BnaA07g19260D	chrA07	15482935	15484398	AT3G62280	uuqA7			GDSL	Lipase			AT3G62280.1	GDSL-like Lipase/Acylhydrolase superfamily protein; FUNCTIONS IN: hydrolase activity, acting on ester bonds, carboxylesterase activity; INVOLVED IN: lipid metabolic process; LOCATED IN: endomembrane system; EXPRESSED IN: hypocotyl, root, flower, cultured cell; EXPRESSED DURING: petal differentiation and expansion stage; CONTAINS InterPro DOMAIN/s: Lipase, GDSL (InterPro:IPR001087); BEST Arabidops…
95626	GSBRNA2T00150637001	BnaA08g18660D	chrA08	14535429	14538908	AT1G27980	uuqA8	Dihydrosphingosine Phosphate Lyase	DPL1	Sphingolipid Synthesis				AT1G27980.1	dihydrosphingosine phosphate lyase (DPL1); FUNCTIONS IN: pyridoxal phosphate binding, carboxy-lyase activity, catalytic activity; INVOLVED IN: sphingolipid catabolic process, cellular amino acid metabolic process; LOCATED IN: endoplasmic reticulum, membrane; EXPRESSED IN: 23 plant structures; EXPRESSED DURING: 13 growth stages; CONTAINS InterPro DOMAIN/s: Pyridoxal phosphate-dependent transferase…
95623	GSBRNA2T00150633001	BnaA08g18690D	chrA08	14545042	14547047	AT1G27950	uuqA8	Lipid Transfer Protein type 5 (plasma membrane); Lipid Transfer Protein type 5	LTPG1 (LTP type 5); LTPG (LTP type 5)	Cuticular Wax Synthesis	Aliphatic Suberin Synthesis			AT1G27950.1	glycosylphosphatidylinositol-anchored lipid protein transfer 1 (LTPG1); FUNCTIONS IN: molecular_function unknown; INVOLVED IN: lipid transport; LOCATED IN: anchored to plasma membrane, plasma membrane, anchored to membrane; EXPRESSED IN: 24 plant structures; EXPRESSED DURING: 13 growth stages; CONTAINS InterPro DOMAIN/s: Bifunctional inhibitor/plant lipid transfer protein/seed storage (InterPro:I…
36174	GSBRNA2T00059987001	BnaA08g19070D	chrA08	14724074	14726197	AT1G24360	uuqA8	Ketoacyl-ACP Reductase		Plastidial Fatty Acid Synthesis				AT1G24360.1	NAD(P)-binding Rossmann-fold superfamily protein; FUNCTIONS IN: 3-oxoacyl-[acyl-carrier-protein] reductase activity, copper ion binding; INVOLVED IN: oxidation reduction, metabolic process, fatty acid biosynthetic process; LOCATED IN: chloroplast stroma, chloroplast, chloroplast envelope; EXPRESSED IN: 24 plant structures; EXPRESSED DURING: 14 growth stages; CONTAINS InterPro DOMAIN/s: 3-oxoacyl-…
41374	GSBRNA2T00068585001	BnaA09g10340D	chrA09	5277396	5280186	AT2G20900	uuqA9-1	Diacylglycerol Kinase		Lipid Signaling				AT2G20900.2	diacylglycerol kinase 5 (DGK5); FUNCTIONS IN: diacylglycerol kinase activity; INVOLVED IN: activation of protein kinase C activity by G-protein coupled receptor protein signaling pathway; LOCATED IN: cellular_component unknown; EXPRESSED IN: 25 plant structures; EXPRESSED DURING: 15 growth stages; CONTAINS InterPro DOMAIN/s: Diacylglycerol kinase, catalytic domain (InterPro:IPR001206), Diacylglyc…
41395	GSBRNA2T00068613001	BnaA09g10550D	chrA09	5379871	5381143	AT1G62640	uuqA9-1	Ketoacyl-ACP Synthase III	KASIII	Plastidial Fatty Acid Synthesis				AT1G62640.2	3-ketoacyl-acyl carrier protein synthase III (KAS III); FUNCTIONS IN: transferase activity, transferring acyl groups other than amino-acyl groups, 3-oxoacyl-[acyl-carrier-protein] synthase activity, catalytic activity; INVOLVED IN: lipid biosynthetic process, metabolic process, fatty acid biosynthetic process; LOCATED IN: chloroplast; EXPRESSED IN: 22 plant structures; EXPRESSED DURING: 13 growth…
53764	GSBRNA2T00088317001	BnaA09g12230D	chrA09	6408990	6411168	AT2G46500	uuqA9-1	Phosphatidylinositol-4-Kinase &gamma;		Lipid Signaling				AT2G46500.2	phosphoinositide 4-kinase gamma 4 (PI4K GAMMA 4); CONTAINS InterPro DOMAIN/s: Phosphatidylinositol 3-/4-kinase, catalytic (InterPro:IPR000403), Ubiquitin subgroup (InterPro:IPR019956), Ubiquitin (InterPro:IPR000626), Ubiquitin supergroup (InterPro:IPR019955); BEST Arabidopsis thaliana protein match is: Phosphatidylinositol 3- and 4-kinase ;Ubiquitin family protein (TAIR:AT5G24240.1); Has 35333 Bl…
52639	GSBRNA2T00086398001	BnaA09g12710D	chrA09	6753224	6755309	AT1G62790	uuqA9-1	Lipid Transfer Protein type 5	LTP type 5	Cuticular Wax Synthesis				AT1G62790.1	Bifunctional inhibitor/lipid-transfer protein/seed storage 2S albumin superfamily protein; CONTAINS InterPro DOMAIN/s: Bifunctional inhibitor/plant lipid transfer protein/seed storage (InterPro:IPR016140), Plant lipid transfer protein/seed storage/trypsin-alpha amylase inhibitor (InterPro:IPR003612); BEST Arabidopsis thaliana protein match is: receptor serine/threonine kinase, putative (TAIR:AT1G…
50614	GSBRNA2T00082984001	BnaA09g12940D	chrA09	6959861	6962111	AT1G63050	uuqA9-1	1-acylglycerol-3-phosphocholine Acyltransferase		TAG Synthesis	Eukaryotic Phospholipid Synthesis			AT1G63050.1	MBOAT (membrane bound O-acyl transferase) family protein; FUNCTIONS IN: acyltransferase activity; INVOLVED IN: biological_process unknown; LOCATED IN: endomembrane system, membrane; EXPRESSED IN: 23 plant structures; EXPRESSED DURING: 12 growth stages; CONTAINS InterPro DOMAIN/s: Membrane bound O-acyl transferase, MBOAT (InterPro:IPR004299); BEST Arabidopsis thaliana protein match is: MBOAT (memb…
42724	GSBRNA2T00070633001	BnaA09g13270D	chrA09	7313385	7316896	AT1G62430	uuqA9-1	CDP-DAG Synthase	CDS1	Eukaryotic Phospholipid Synthesis				AT1G62430.1	CDP-diacylglycerol synthase 1 (CDS1); CONTAINS InterPro DOMAIN/s: Phosphatidate cytidylyltransferase (InterPro:IPR000374), Phosphatidate cytidylyltransferase, eukaryota (InterPro:IPR016720); BEST Arabidopsis thaliana protein match is: cytidinediphosphate diacylglycerol synthase 2 (TAIR:AT4G22340.1); Has 7098 Blast hits to 7086 proteins in 2534 species: Archae - 0; Bacteria - 4982; Metazoa - 186; …
42692	GSBRNA2T00070587001	BnaA09g13590D	chrA09	7673966	7680263	AT1G61850	uuqA9-1		AtPLA1	Phospholipase	Galactolipid degradation	Lipase		AT1G61850.2	phospholipases;galactolipases; CONTAINS InterPro DOMAIN/s: Acyl transferase/acyl hydrolase/lysophospholipase (InterPro:IPR016035), Leucine-rich repeat, typical subtype (InterPro:IPR003591), Armadillo-like helical (InterPro:IPR011989), Armadillo (InterPro:IPR000225), Armadillo-type fold (InterPro:IPR016024), Patatin (InterPro:IPR002641); BEST Arabidopsis thaliana protein match is: plant intracellu…
42667	GSBRNA2T00070553001	BnaA09g13840D	chrA09	7873623	7877445	AT3G15870	uuqA9-1	Acyl-CoA Desaturase-like		Miscellaneous: lipid related				AT3G15870.1	Fatty acid desaturase family protein; FUNCTIONS IN: oxidoreductase activity, oxidoreductase activity, acting on paired donors, with oxidation of a pair of donors resulting in the reduction of molecular oxygen to two molecules of water; INVOLVED IN: oxidation reduction, lipid metabolic process; EXPRESSED IN: sepal; EXPRESSED DURING: petal differentiation and expansion stage; CONTAINS InterPro DOMA…
42652	GSBRNA2T00070532001	BnaA09g13990D	chrA09	7975830	7976124	AT3G57310	uuqA9-1	Lipid Transfer Protein type 2	LTP type 2	Cuticular Wax Synthesis				AT3G57310.1	Bifunctional inhibitor/lipid-transfer protein/seed storage 2S albumin superfamily protein; FUNCTIONS IN: lipid binding; INVOLVED IN: lipid transport; LOCATED IN: endomembrane system; CONTAINS InterPro DOMAIN/s: Bifunctional inhibitor/plant lipid transfer protein/seed storage (InterPro:IPR016140), Plant lipid transfer protein/seed storage/trypsin-alpha amylase inhibitor (InterPro:IPR003612), Plant…
42642	GSBRNA2T00070520001	BnaA09g14090D	chrA09	8059568	8064248	AT1G60890	uuqA9-1	Phosphatidylinositol-Phosphate Kinase type IB		Lipid Signaling				AT1G60890.1	Phosphatidylinositol-4-phosphate 5-kinase family protein; FUNCTIONS IN: 1-phosphatidylinositol-4-phosphate 5-kinase activity, phosphatidylinositol phosphate kinase activity, ATP binding; INVOLVED IN: phosphatidylinositol metabolic process; LOCATED IN: plasma membrane; EXPRESSED IN: 22 plant structures; EXPRESSED DURING: 13 growth stages; CONTAINS InterPro DOMAIN/s: Phosphatidylinositol-4-phosphat…
5173	GSBRNA2T00008465001	BnaA09g14140D	chrA09	8090238	8094815	AT1G60490	uuqA9-1	Phosphatidylinositol-3-Kinase		Lipid Signaling				AT1G60490.1	vacuolar protein sorting 34 (VPS34); FUNCTIONS IN: 1-phosphatidylinositol-3-kinase activity, inositol or phosphatidylinositol kinase activity, binding, phosphotransferase activity, alcohol group as acceptor; INVOLVED IN: oxygen and reactive oxygen species metabolic process, response to salt stress, endocytosis, N-terminal protein myristoylation, microgametogenesis; LOCATED IN: phosphoinositide 3-…
75726	GSBRNA2T00121903001	BnaA09g37330D	chrA09	26883259	26884625	AT3G58210	uuqA9-2			Phospholipase	Lipase			AT3G58210.1	TRAF-like family protein; CONTAINS InterPro DOMAIN/s: TRAF-like (InterPro:IPR008974), MATH (InterPro:IPR002083); BEST Arabidopsis thaliana protein match is: Arabidopsis phospholipase-like protein (PEARLI 4) with TRAF-like domain (TAIR:AT3G58270.2); Has 1155 Blast hits to 996 proteins in 134 species: Archae - 2; Bacteria - 3; Metazoa - 121; Fungi - 102; Plants - 866; Viruses - 0; Other Eukaryotes …
29912	GSBRNA2T00049559001	BnaA09g40500D	chrA09	28483120	28486471	AT2G26420	uuqA9-3	Phosphatidylinositol-Phosphate Kinase type IB		Lipid Signaling				AT2G26420.1	1-phosphatidylinositol-4-phosphate 5-kinase 3 (PIP5K3); CONTAINS InterPro DOMAIN/s: Phosphatidylinositol-4-phosphate 5-kinase, core, subgroup (InterPro:IPR016034), Phosphatidylinositol-4-phosphate 5-kinase, plant (InterPro:IPR017163), MORN motif (InterPro:IPR003409), Phosphatidylinositol-4-phosphate 5-kinase, core (InterPro:IPR002498); BEST Arabidopsis thaliana protein match is: phosphatidylinosi…
29926	GSBRNA2T00049578001	BnaA09g40640D	chrA09	28547174	28549714	AT2G26250	uuqA9-3	Ketoacyl-CoA Synthase	KCS10/FDH	Fatty Acid Elongation and Cuticular Wax Synthesis				AT2G26250.1	3-ketoacyl-CoA synthase 10 (KCS10); FUNCTIONS IN: transferase activity, transferring acyl groups other than amino-acyl groups, catalytic activity, acyltransferase activity; INVOLVED IN: in 8 processes; LOCATED IN: endoplasmic reticulum, membrane; EXPRESSED IN: 26 plant structures; EXPRESSED DURING: 13 growth stages; CONTAINS InterPro DOMAIN/s: Thiolase-like (InterPro:IPR016039), Very-long-chain 3…
50753	GSBRNA2T00083219001	BnaA09g41930D	chrA09	29221089	29222781	AT2G23540	uuqA9-4			GDSL	Lipase			AT2G23540.1	GDSL-like Lipase/Acylhydrolase superfamily protein; FUNCTIONS IN: hydrolase activity, acting on ester bonds, carboxylesterase activity; INVOLVED IN: lipid metabolic process; LOCATED IN: endomembrane system; EXPRESSED IN: embryo, hypocotyl, root, flower; EXPRESSED DURING: 4 anthesis, C globular stage; CONTAINS InterPro DOMAIN/s: Lipase, GDSL (InterPro:IPR001087); BEST Arabidopsis thaliana protein …
50772	GSBRNA2T00083240001	BnaA09g42120D	chrA09	29302309	29303860	AT2G23180	uuqA9-4	Midchain Alkane Hydroxylase / Cytochrome P450, 96A	CYP96A1	Cuticular Wax Synthesis				AT2G23180.1	cytochrome P450, family 96, subfamily A, polypeptide 1 (CYP96A1); FUNCTIONS IN: electron carrier activity, monooxygenase activity, iron ion binding, oxygen binding, heme binding; INVOLVED IN: oxidation reduction; LOCATED IN: endomembrane system; EXPRESSED IN: 12 plant structures; EXPRESSED DURING: 6 growth stages; CONTAINS InterPro DOMAIN/s: Cytochrome P450 (InterPro:IPR001128), Cytochrome P450, …
56814	GSBRNA2T00093029001	BnaA09g42230D	chrA09	29365652	29368728	AT2G22170	uuqA9-5			Lipase				AT2G22170.1	Lipase/lipooxygenase, PLAT/LH2 family protein; FUNCTIONS IN: molecular_function unknown; INVOLVED IN: biological_process unknown; LOCATED IN: thylakoid, chloroplast, membrane; EXPRESSED IN: 19 plant structures; EXPRESSED DURING: 13 growth stages; CONTAINS InterPro DOMAIN/s: Lipoxygenase, LH2 (InterPro:IPR001024), Lipase/lipooxygenase, PLAT/LH2 (InterPro:IPR008976); BEST Arabidopsis thaliana prote…
47504	GSBRNA2T00078210001	BnaA09g42770D	chrA09	29751371	29752259	AT2G22230	uuqA9-6	Hydroxyacyl-ACP Dehydrase	HAD	Plastidial Fatty Acid Synthesis				AT2G22230.1	Thioesterase superfamily protein; FUNCTIONS IN: crotonoyl-[acyl-carrier-protein] hydratase activity, 3-hydroxyacyl-[acyl-carrier-protein] dehydratase activity; INVOLVED IN: defense response to fungus, incompatible interaction, fatty acid biosynthetic process; LOCATED IN: cell wall, chloroplast; EXPRESSED IN: 23 plant structures; EXPRESSED DURING: 13 growth stages; CONTAINS InterPro DOMAIN/s: Beta…
47506	GSBRNA2T00078212001	BnaA09g42790D	chrA09	29758450	29759604	AT2G22170	uuqA9-6			Lipase				AT2G22170.1	Lipase/lipooxygenase, PLAT/LH2 family protein; FUNCTIONS IN: molecular_function unknown; INVOLVED IN: biological_process unknown; LOCATED IN: thylakoid, chloroplast, membrane; EXPRESSED IN: 19 plant structures; EXPRESSED DURING: 13 growth stages; CONTAINS InterPro DOMAIN/s: Lipoxygenase, LH2 (InterPro:IPR001024), Lipase/lipooxygenase, PLAT/LH2 (InterPro:IPR008976); BEST Arabidopsis thaliana prote…
9840	GSBRNA2T00016150001	BnaA09g44160D	chrA09	30362612	30364610	AT1G19440	uuqA9-7	Ketoacyl-CoA Synthase	KCS4	Fatty Acid Elongation and Cuticular Wax Synthesis	Aliphatic Suberin Synthesis			AT1G19440.1	3-ketoacyl-CoA synthase 4 (KCS4); FUNCTIONS IN: transferase activity, transferring acyl groups other than amino-acyl groups, catalytic activity; INVOLVED IN: very long-chain fatty acid metabolic process, cuticle development; LOCATED IN: membrane; EXPRESSED IN: 25 plant structures; EXPRESSED DURING: 15 growth stages; CONTAINS InterPro DOMAIN/s: Thiolase-like (InterPro:IPR016039), Very-long-chain 3…
9854	GSBRNA2T00016167001	BnaA09g44300D	chrA09	30445132	30449304	AT1G19190	uuqA9-7			Lipase				AT1G19190.1	alpha/beta-Hydrolases superfamily protein; FUNCTIONS IN: hydrolase activity; INVOLVED IN: metabolic process; LOCATED IN: cellular_component unknown; EXPRESSED IN: inflorescence meristem, root, flower; EXPRESSED DURING: petal differentiation and expansion stage; CONTAINS InterPro DOMAIN/s: Lipase, GDXG, active site (InterPro:IPR002168), Alpha/beta hydrolase fold-3 (InterPro:IPR013094); BEST Arabid…
81753	GSBRNA2T00130798001	BnaC01g04130D	chrC01	2149811	2151206	AT4G34250	uuqC1-1	Ketoacyl-CoA Synthase	KCS16	Fatty Acid Elongation and Cuticular Wax Synthesis				AT4G34250.1	3-ketoacyl-CoA synthase 16 (KCS16); FUNCTIONS IN: transferase activity, transferring acyl groups other than amino-acyl groups, catalytic activity, acyltransferase activity; INVOLVED IN: fatty acid elongation, response to light stimulus, very long-chain fatty acid metabolic process, response to osmotic stress; LOCATED IN: endomembrane system, membrane; EXPRESSED IN: 17 plant structures; EXPRESSED …
81720	GSBRNA2T00130760001	BnaC01g04460D	chrC01	2355371	2361388	AT4G33790	uuqC1-1	Alcohol-forming Fatty Acyl-CoA Reductase (ER); Alcohol-forming Fatty Acyl-CoA Reductase	AlcFAR3 (CER4); AlcFAR3/CER4	Cuticular Wax Synthesis	Aliphatic Suberin Synthesis			AT4G33790.1	ECERIFERUM 4 (CER4); FUNCTIONS IN: oxidoreductase activity, acting on the CH-CH group of donors, fatty-acyl-CoA reductase (alcohol-forming) activity; INVOLVED IN: microsporogenesis, wax biosynthetic process; LOCATED IN: endoplasmic reticulum; EXPRESSED IN: 21 plant structures; EXPRESSED DURING: 13 growth stages; CONTAINS InterPro DOMAIN/s: Male sterility (InterPro:IPR004262), NAD(P)-binding domai…
81646	GSBRNA2T00130677001	BnaC01g05200D	chrC01	2654055	2656790	AT4G33030	uuqC1-1	UDP-Sulfoquinovose Synthase	SQD1	Plastidial Glycerolipid, Galactolipid and Sulfolipid Synthesis				AT4G33030.1	sulfoquinovosyldiacylglycerol 1 (SQD1); FUNCTIONS IN: UDPsulfoquinovose synthase activity, sulfotransferase activity, zinc ion binding; INVOLVED IN: cellular response to phosphate starvation, sulfolipid biosynthetic process, glycolipid biosynthetic process; LOCATED IN: chloroplast; EXPRESSED IN: 24 plant structures; EXPRESSED DURING: 14 growth stages; CONTAINS InterPro DOMAIN/s: NAD-dependent epi…
81625	GSBRNA2T00130646001	BnaC01g05410D	chrC01	2862958	2865694	AT4G33240	uuqC1-1	Phosphatidylinositol-Phosphate Kinase type III		Lipid Signaling				AT4G33240.3	FORMS APLOID AND BINUCLEATE CELLS 1A (FAB1A); CONTAINS InterPro DOMAIN/s: Chaperonin Cpn60/TCP-1 (InterPro:IPR002423), Zinc finger, FYVE-type (InterPro:IPR000306), Zinc finger, FYVE-related (InterPro:IPR017455), Phosphatidylinositol-4-phosphate 5-kinase, core, subgroup (InterPro:IPR016034), Zinc finger, FYVE/PHD-type (InterPro:IPR011011), Phosphatidylinositol-4-phosphate 5-kinase, core (InterPro:…
97246	GSBRNA2T00153048001	BnaC02g15440D	chrC02	11001007	11003773	AT5G51950	uuqC2-1	Omega-Hydroxy Fatty Acyl Dehydrogenase; omega-Hydroxy Fatty Acyl Dehydrogenase		Cutin Synthesis	Aliphatic Suberin Synthesis			AT5G51950.1	Glucose-methanol-choline (GMC) oxidoreductase family protein; FUNCTIONS IN: aldehyde-lyase activity, oxidoreductase activity, acting on CH-OH group of donors, FAD binding; INVOLVED IN: response to salt stress; LOCATED IN: endomembrane system; EXPRESSED IN: 11 plant structures; EXPRESSED DURING: 4 anthesis, C globular stage, F mature embryo stage, petal differentiation and expansion stage, E expan…
97195	GSBRNA2T00152962001	BnaC02g15950D	chrC02	11600160	11603654	AT3G45140	uuqC2-1	Lipoxygenase		Lipid Signaling				AT3G45140.1	lipoxygenase 2 (LOX2); FUNCTIONS IN: lipoxygenase activity; INVOLVED IN: in 7 processes; LOCATED IN: chloroplast thylakoid membrane, chloroplast stroma, chloroplast, chloroplast envelope; EXPRESSED IN: 24 plant structures; EXPRESSED DURING: 13 growth stages; CONTAINS InterPro DOMAIN/s: Lipoxygenase, iron binding site (InterPro:IPR020833), Lipoxygenase, C-terminal (InterPro:IPR013819), Lipoxygenas…
97187	GSBRNA2T00152948001	BnaC02g16030D	chrC02	11650211	11652702	AT5G50770	uuqC2-1	Steroleosin		TAG Synthesis				AT5G50770.1	hydroxysteroid dehydrogenase 6 (HSD6); FUNCTIONS IN: oxidoreductase activity, binding, catalytic activity; INVOLVED IN: oxidation reduction, metabolic process; LOCATED IN: endomembrane system; EXPRESSED IN: 12 plant structures; EXPRESSED DURING: 8 growth stages; CONTAINS InterPro DOMAIN/s: Short-chain dehydrogenase/reductase, conserved site (InterPro:IPR020904), NAD(P)-binding domain (InterPro:IP…
97172	GSBRNA2T00152925001	BnaC02g16180D	chrC02	11828215	11830925	AT2G05260	uuqC2-1	Lipid Acylhydrolase-like		Miscellaneous: lipid related				AT2G05260.1	alpha/beta-Hydrolases superfamily protein; FUNCTIONS IN: triglyceride lipase activity; INVOLVED IN: lipid metabolic process; LOCATED IN: cellular_component unknown; EXPRESSED IN: 15 plant structures; EXPRESSED DURING: 8 growth stages; CONTAINS InterPro DOMAIN/s: Lipase, class 3 (InterPro:IPR002921); BEST Arabidopsis thaliana protein match is: alpha/beta-Hydrolases superfamily protein (TAIR:AT4G10…
97141	GSBRNA2T00152885001	BnaC02g16490D	chrC02	12006970	12010347	AT1G65260	uuqC2-1	Vesicle-Inducing Protein in Plastids	VIPP1	Lipid Trafficking				AT1G65260.1	plastid transcriptionally active 4 (PTAC4); INVOLVED IN: vesicle organization, thylakoid membrane organization; LOCATED IN: in 8 components; EXPRESSED IN: 23 plant structures; EXPRESSED DURING: 15 growth stages; CONTAINS InterPro DOMAIN/s: PspA/IM30 (InterPro:IPR007157); Has 3123 Blast hits to 3108 proteins in 1139 species: Archae - 38; Bacteria - 2412; Metazoa - 160; Fungi - 68; Plants - 89; Vir…
97139	GSBRNA2T00152883001	BnaC02g16510D	chrC02	12014552	12015596	AT1G65290	uuqC2-1	Acyl Carrier Protein		Mitochondrial Fatty Acid and Lipoic Acid Synthesis				AT1G65290.1	mitochondrial acyl carrier protein 2 (mtACP2); FUNCTIONS IN: acyl carrier activity, cobalt ion binding, metal ion binding; INVOLVED IN: fatty acid biosynthetic process; LOCATED IN: mitochondrion, mitochondrial matrix; EXPRESSED IN: 22 plant structures; EXPRESSED DURING: 13 growth stages; CONTAINS InterPro DOMAIN/s: Phosphopantetheine-binding (InterPro:IPR006163), Acyl carrier protein (ACP) (Inter…
59339	GSBRNA2T00097124001	BnaC02g16970D	chrC02	12366512	12366809	AT1G66850	uuqC2-1	Lipid Transfer Protein type 2	LTP type 2	Cuticular Wax Synthesis				AT1G66850.1	Bifunctional inhibitor/lipid-transfer protein/seed storage 2S albumin superfamily protein; FUNCTIONS IN: lipid binding; INVOLVED IN: lipid transport; LOCATED IN: endomembrane system; EXPRESSED IN: 8 plant structures; EXPRESSED DURING: 4 anthesis, petal differentiation and expansion stage, E expanded cotyledon stage; CONTAINS InterPro DOMAIN/s: Bifunctional inhibitor/plant lipid transfer protein/s…
31639	GSBRNA2T00052553001	BnaC02g17470D	chrC02	13064654	13066707	AT1G67730	uuqC2-1	Ketoacyl-CoA Reductase	KCR1	Fatty Acid Elongation and Cuticular Wax Synthesis	Aliphatic Suberin Synthesis			AT1G67730.1	beta-ketoacyl reductase 1 (KCR1); FUNCTIONS IN: oxidoreductase activity, ketoreductase activity, acetoacetyl-CoA reductase activity; INVOLVED IN: very long-chain fatty acid biosynthetic process, embryo development, cuticle development; LOCATED IN: endoplasmic reticulum, membrane; EXPRESSED IN: 26 plant structures; EXPRESSED DURING: 14 growth stages; CONTAINS InterPro DOMAIN/s: Short-chain dehydro…
84846	GSBRNA2T00135190001	BnaC02g18300D	chrC02	14317671	14317962	ATCG00500	uuqC2-1	Carboxyltransferase &beta; Subunit of Heteromeric ACCase	&beta;-CT (Subunit of Heteromeric ACCase)	Plastidial Fatty Acid Synthesis				ATCG00500.1	acetyl-CoA carboxylase carboxyl transferase subunit beta (ACCD); FUNCTIONS IN: protein binding, acetyl-CoA carboxylase activity; INVOLVED IN: fatty acid biosynthetic process; LOCATED IN: chloroplast, acetate CoA-transferase complex, membrane, chloroplast envelope; EXPRESSED IN: 23 plant structures; EXPRESSED DURING: 13 growth stages; CONTAINS InterPro DOMAIN/s: Acetyl-coenzyme A carboxyltransfera…
84849	GSBRNA2T00135195001	BnaC02g18330D	chrC02	14345143	14345548	AT1G68530	uuqC2-1	Ketoacyl-CoA Synthase	KCS6	Fatty Acid Elongation and Cuticular Wax Synthesis				AT1G68530.1	3-ketoacyl-CoA synthase 6 (KCS6); FUNCTIONS IN: transferase activity, transferring acyl groups other than amino-acyl groups, catalytic activity; INVOLVED IN: in 7 processes; LOCATED IN: endoplasmic reticulum; EXPRESSED IN: 29 plant structures; EXPRESSED DURING: 13 growth stages; CONTAINS InterPro DOMAIN/s: Thiolase-like (InterPro:IPR016039), Very-long-chain 3-ketoacyl-CoA synthase (InterPro:IPR01…
7584	GSBRNA2T00012422001	BnaC02g24210D	chrC02	21509790	21511678	AT1G76680	uuqC2-2	Oxo-Phytodienoic Acid Reductase		Lipid Signaling				AT1G76680.1	12-oxophytodienoate reductase 1 (OPR1); FUNCTIONS IN: 12-oxophytodienoate reductase activity; INVOLVED IN: in 7 processes; LOCATED IN: cellular_component unknown; EXPRESSED IN: 11 plant structures; EXPRESSED DURING: seedling growth, developing seed stage; CONTAINS InterPro DOMAIN/s: NADH:flavin oxidoreductase/NADH oxidase, N-terminal (InterPro:IPR001155), Aldolase-type TIM barrel (InterPro:IPR013…
7564	GSBRNA2T00012392001	BnaC02g24410D	chrC02	21677375	21677702	AT1G47620	uuqC2-2	Midchain Alkane Hydroxylase / Cytochrome P450, 96A	CYP96A8	Cuticular Wax Synthesis				AT1G47620.1	cytochrome P450, family 96, subfamily A, polypeptide 8 (CYP96A8); FUNCTIONS IN: electron carrier activity, monooxygenase activity, iron ion binding, oxygen binding, heme binding; LOCATED IN: endomembrane system; EXPRESSED IN: synergid; CONTAINS InterPro DOMAIN/s: Cytochrome P450 (InterPro:IPR001128), Cytochrome P450, E-class, group IV (InterPro:IPR002403), Cytochrome P450, conserved site (InterPr…
51429	GSBRNA2T00084423001	BnaC02g24660D	chrC02	21843882	21847833	AT1G77740	uuqC2-2	Phosphatidylinositol-Phosphate Kinase type IB		Lipid Signaling				AT1G77740.1	phosphatidylinositol-4-phosphate 5-kinase 2 (PIP5K2); CONTAINS InterPro DOMAIN/s: Phosphatidylinositol-4-phosphate 5-kinase, core, subgroup (InterPro:IPR016034), Phosphatidylinositol-4-phosphate 5-kinase, plant (InterPro:IPR017163), MORN motif (InterPro:IPR003409), Phosphatidylinositol-4-phosphate 5-kinase, core (InterPro:IPR002498); BEST Arabidopsis thaliana protein match is: phosphatidylinosito…
48636	GSBRNA2T00079803001	BnaC02g41370D	chrC02	44270104	44272061	AT5G24230	uuqC2-3			Lipase				AT5G24230.1	Lipase class 3-related protein; FUNCTIONS IN: triglyceride lipase activity; INVOLVED IN: lipid metabolic process; LOCATED IN: cellular_component unknown; EXPRESSED IN: root; CONTAINS InterPro DOMAIN/s: Lipase, class 3 (InterPro:IPR002921); BEST Arabidopsis thaliana protein match is: Lipase class 3-related protein (TAIR:AT5G24220.1); Has 233 Blast hits to 232 proteins in 26 species: Archae - 0; Ba…
48621	GSBRNA2T00079776001	BnaC02g41520D	chrC02	44381594	44384530	AT5G23940	uuqC2-3	BAHD acyltransferase family	PEL3/DCR	Cutin Synthesis				AT5G23940.1	PERMEABLE LEAVES3 (PEL3); FUNCTIONS IN: transferase activity, transferring acyl groups other than amino-acyl groups, transferase activity; INVOLVED IN: epidermis morphogenesis, localization, trichome morphogenesis, cutin biosynthetic process, embryo development ending in seed dormancy; LOCATED IN: cytoplasm; EXPRESSED IN: 21 plant structures; EXPRESSED DURING: 7 growth stages; CONTAINS InterPro D…
43370	GSBRNA2T00071701001	BnaC02g41620D	chrC02	44429528	44434000	AT5G23450	uuqC2-3	Long Chain Base Kinase		Sphingolipid Synthesis				AT5G23450.2	long-chain base (LCB) kinase 1 (LCBK1); FUNCTIONS IN: diacylglycerol kinase activity, D-erythro-sphingosine kinase activity; INVOLVED IN: activation of protein kinase C activity by G-protein coupled receptor protein signaling pathway, sphingolipid biosynthetic process; LOCATED IN: plasma membrane; EXPRESSED IN: 23 plant structures; EXPRESSED DURING: 15 growth stages; CONTAINS InterPro DOMAIN/s: D…
43382	GSBRNA2T00071723001	BnaC02g41740D	chrC02	44509474	44514537	AT5G23190	uuqC2-3	Fatty Acyl Omega-Hydroxylase (CYP86B) (ER)	CYP86B1	Aliphatic Suberin Synthesis				AT5G23190.1	cytochrome P450, family 86, subfamily B, polypeptide 1 (CYP86B1); FUNCTIONS IN: electron carrier activity, monooxygenase activity, iron ion binding, oxygen binding, heme binding; INVOLVED IN: very long-chain fatty acid biosynthetic process, suberin biosynthetic process; LOCATED IN: endoplasmic reticulum; EXPRESSED IN: hypocotyl, root, flower; EXPRESSED DURING: petal differentiation and expansion …
89176	GSBRNA2T00141082001	BnaC03g12050D	chrC03	5841327	5842012	AT5G59320	uuqC3-2	Lipid Transfer Protein type 1	LTP type 1	Cuticular Wax Synthesis				AT5G59320.1	lipid transfer protein 3 (LTP3); FUNCTIONS IN: lipid binding; INVOLVED IN: response to water deprivation, response to abscisic acid stimulus; LOCATED IN: cell wall, apoplast; EXPRESSED IN: 22 plant structures; EXPRESSED DURING: 11 growth stages; CONTAINS InterPro DOMAIN/s: Bifunctional inhibitor/plant lipid transfer protein/seed storage (InterPro:IPR016140), Plant lipid transfer protein/seed stor…
89205	GSBRNA2T00141115001	BnaC03g12340D	chrC03	5955447	5957747	AT5G58860	uuqC3-2	Fatty Acyl Omega-Hydroxylase (CYP86A) (ER)	CYP86A1	Aliphatic Suberin Synthesis				AT5G58860.1	cytochrome P450, family 86, subfamily A, polypeptide 1 (CYP86A1); FUNCTIONS IN: alkane 1-monooxygenase activity, oxygen binding; INVOLVED IN: fatty acid metabolic process, suberin biosynthetic process; LOCATED IN: vacuole; EXPRESSED IN: hypocotyl, root; CONTAINS InterPro DOMAIN/s: Cytochrome P450 (InterPro:IPR001128), Cytochrome P450, E-class, group I (InterPro:IPR002401), Cytochrome P450, conser…
89211	GSBRNA2T00141123001	BnaC03g12400D	chrC03	5992427	5997143	AT5G58670	uuqC3-2	Phosphoinositide-specific Phospholipase C		Lipid Signaling	Phospholipase	Lipase		AT5G58670.1	phospholipase C1 (PLC1); CONTAINS InterPro DOMAIN/s: Phospholipase C, phosphoinositol-specific, EF-hand-like (InterPro:IPR015359), Phospholipase C, phosphatidylinositol-specific , X domain (InterPro:IPR000909), EF-Hand 1, calcium-binding site (InterPro:IPR018247), C2 calcium/lipid-binding domain, CaLB (InterPro:IPR008973), Phospholipase C, phosphoinositol-specific (InterPro:IPR001192), Phospholip…
36664	GSBRNA2T00060804001	BnaC03g13810D	chrC03	6662646	6668721	AT5G60740	uuqC3-3	ABC Transporter	WBC29 / ABCG28	Cuticular Wax Synthesis				AT5G60740.1	ABC transporter family protein; FUNCTIONS IN: ATPase activity, coupled to transmembrane movement of substances; LOCATED IN: endomembrane system; EXPRESSED IN: 10 plant structures; EXPRESSED DURING: L mature pollen stage, M germinated pollen stage, 4 anthesis, C globular stage, petal differentiation and expansion stage; CONTAINS InterPro DOMAIN/s: ATPase, AAA+ type, core (InterPro:IPR003593), ABC …
31667	GSBRNA2T00052596001	BnaC03g15500D	chrC03	7756089	7757587	AT1G65340	uuqC3-5	Midchain Alkane Hydroxylase / Cytochrome P450, 96A	CYP96A3	Cuticular Wax Synthesis				AT1G65340.1	cytochrome P450, family 96, subfamily A, polypeptide 3 (CYP96A3); FUNCTIONS IN: electron carrier activity, monooxygenase activity, iron ion binding, oxygen binding, heme binding; INVOLVED IN: oxidation reduction; LOCATED IN: endomembrane system; CONTAINS InterPro DOMAIN/s: Cytochrome P450 (InterPro:IPR001128), Cytochrome P450, E-class, group I (InterPro:IPR002401), Cytochrome P450, conserved site…
31679	GSBRNA2T00052610001	BnaC03g15620D	chrC03	7799076	7799649	AT5G52160	uuqC3-5	Lipid Transfer Protein type 3	LTP type 3	Cuticular Wax Synthesis				AT5G52160.1	Bifunctional inhibitor/lipid-transfer protein/seed storage 2S albumin superfamily protein; FUNCTIONS IN: lipid binding; INVOLVED IN: lipid transport; LOCATED IN: endomembrane system; EXPRESSED IN: leaf whorl, sepal, flower; EXPRESSED DURING: petal differentiation and expansion stage; CONTAINS InterPro DOMAIN/s: Bifunctional inhibitor/plant lipid transfer protein/seed storage (InterPro:IPR016140),…
31693	GSBRNA2T00052633001	BnaC03g15760D	chrC03	7943614	7946590	AT5G51950	uuqC3-5	Omega-Hydroxy Fatty Acyl Dehydrogenase; omega-Hydroxy Fatty Acyl Dehydrogenase		Cutin Synthesis				AT5G51950.1	Glucose-methanol-choline (GMC) oxidoreductase family protein; FUNCTIONS IN: aldehyde-lyase activity, oxidoreductase activity, acting on CH-OH group of donors, FAD binding; INVOLVED IN: response to salt stress; LOCATED IN: endomembrane system; EXPRESSED IN: 11 plant structures; EXPRESSED DURING: 4 anthesis, C globular stage, F mature embryo stage, petal differentiation and expansion stage, E expan…
50471	GSBRNA2T00082771001	BnaC03g16520D	chrC03	8389576	8395116	AT2G29980	uuqC3-6	Linoleate Desaturase	FAD3	TAG Synthesis	Eukaryotic Phospholipid Synthesis			AT2G29980.1	fatty acid desaturase 3 (FAD3); CONTAINS InterPro DOMAIN/s: Protein of unknown function DUF3474 (InterPro:IPR021863), Fatty acid desaturase, type 1 (InterPro:IPR005804); BEST Arabidopsis thaliana protein match is: fatty acid desaturase 8 (TAIR:AT5G05580.1); Has 2578 Blast hits to 2575 proteins in 659 species: Archae - 0; Bacteria - 965; Metazoa - 19; Fungi - 262; Plants - 918; Viruses - 0; Other …
14894	GSBRNA2T00024543001	BnaC03g16690D	chrC03	8496644	8499198	AT2G30200	uuqC3-6	Malonyl-CoA : ACP Malonyltransferase	MCMT	Plastidial Fatty Acid Synthesis	Phospholipase	Lipase		AT2G30200.1	catalytics;transferases;[acyl-carrier-protein] S-malonyltransferases;binding; FUNCTIONS IN: binding, transferase activity, [acyl-carrier-protein] S-malonyltransferase activity, catalytic activity; INVOLVED IN: fatty acid biosynthetic process, metabolic process; LOCATED IN: chloroplast, chloroplast stroma; EXPRESSED IN: 23 plant structures; EXPRESSED DURING: 14 growth stages; CONTAINS InterPro DOM…
14869	GSBRNA2T00024513001	BnaC03g16940D	chrC03	8596861	8600970	AT2G30470	uuqC3-6	a member of a novel family of B3 domain proteins	HSI2/VAL1	TAG Synthesis				AT2G30470.1	high-level expression of sugar-inducible gene 2 (HSI2); CONTAINS InterPro DOMAIN/s: Transcriptional factor B3 (InterPro:IPR003340), Zinc finger, CW-type (InterPro:IPR011124); BEST Arabidopsis thaliana protein match is: HSI2-like 1 (TAIR:AT4G32010.1); Has 1263 Blast hits to 1242 proteins in 97 species: Archae - 0; Bacteria - 5; Metazoa - 31; Fungi - 0; Plants - 1168; Viruses - 0; Other Eukaryotes …
14868	GSBRNA2T00024512001	BnaC03g16950D	chrC03	8615301	8617463	AT2G30490	uuqC3-6	Cinnamate 4-Hydroxylase	CYP73A5	Aromatic Suberin Synthesis				AT2G30490.1	cinnamate-4-hydroxylase (C4H); FUNCTIONS IN: trans-cinnamate 4-monooxygenase activity; INVOLVED IN: in 9 processes; LOCATED IN: endoplasmic reticulum, plasma membrane, membrane, plant-type cell wall; EXPRESSED IN: 25 plant structures; EXPRESSED DURING: 14 growth stages; CONTAINS InterPro DOMAIN/s: Cytochrome P450 (InterPro:IPR001128), Cytochrome P450, E-class, group I (InterPro:IPR002401), Cytoch…
36931	GSBRNA2T00061249001	BnaC04g12520D	chrC04	9755662	9758225	AT2G32260	uuqC4-2	Choline-Phosphate Cytidylyltransferase	CCT1	TAG Synthesis	Eukaryotic Phospholipid Synthesis			AT2G32260.1	phosphorylcholine cytidylyltransferase (CCT1); CONTAINS InterPro DOMAIN/s: Rossmann-like alpha/beta/alpha sandwich fold (InterPro:IPR014729), Cytidyltransferase-related (InterPro:IPR004821), Cytidylyltransferase (InterPro:IPR004820); BEST Arabidopsis thaliana protein match is: phosphorylcholine cytidylyltransferase2 (TAIR:AT4G15130.1); Has 2466 Blast hits to 2109 proteins in 632 species: Archae -…
34246	GSBRNA2T00056900001	BnaC04g12830D	chrC04	10094598	10099388	AT2G31830	uuqC4-2	Phosphoinositide 5-Phosphatase Type II		Lipid Signaling				AT2G31830.1	endonuclease/exonuclease/phosphatase family protein; FUNCTIONS IN: inositol or phosphatidylinositol phosphatase activity; EXPRESSED IN: 21 plant structures; EXPRESSED DURING: 13 growth stages; CONTAINS InterPro DOMAIN/s: Inositol polyphosphate related phosphatase (InterPro:IPR000300), WD40 repeat (InterPro:IPR001680), WD40/YVTN repeat-like-containing domain (InterPro:IPR015943), Endonuclease/exon…
34233	GSBRNA2T00056879001	BnaC04g12960D	chrC04	10255227	10256676	AT2G31690	uuqC4-2	Triacylglycerol Lipase (TAGL); Acylhydrolase (DAD1-like)		TAG Degradation	Lipid Signaling	Lipase		AT2G31690.1	alpha/beta-Hydrolases superfamily protein; CONTAINS InterPro DOMAIN/s: Lipase, class 3 (InterPro:IPR002921); BEST Arabidopsis thaliana protein match is: alpha/beta-Hydrolases superfamily protein (TAIR:AT1G05800.1); Has 1212 Blast hits to 1207 proteins in 263 species: Archae - 0; Bacteria - 256; Metazoa - 27; Fungi - 222; Plants - 543; Viruses - 3; Other Eukaryotes - 161 (source: NCBI BLink).
93921	GSBRNA2T00148251001	BnaC04g16500D	chrC04	14573701	14574522	AT2G39290	uuqC4-3	Phosphatidylglycerol-Phosphate Synthase; Phosphatidylglycerol-Phosphate Synthase (plastidial)	PGPS1; PGP1	Plastidial Glycerolipid, Galactolipid and Sulfolipid Synthesis	Mitochondrial Phospholipid Synthesis			AT2G39290.1	phosphatidylglycerolphosphate synthase 1 (PGP1); FUNCTIONS IN: CDP-alcohol phosphatidyltransferase activity, CDP-diacylglycerol-glycerol-3-phosphate 3-phosphatidyltransferase activity; INVOLVED IN: phosphatidylinositol biosynthetic process, phospholipid biosynthetic process; LOCATED IN: mitochondrion, chloroplast, chloroplast envelope; EXPRESSED IN: 22 plant structures; EXPRESSED DURING: 13 growt…
93983	GSBRNA2T00148351001	BnaC04g17120D	chrC04	15150682	15150934	AT2G18730	uuqC4-3	Diacylglycerol Kinase		Lipid Signaling				AT2G18730.1	diacylglycerol kinase 3 (DGK3); FUNCTIONS IN: diacylglycerol kinase activity; INVOLVED IN: activation of protein kinase C activity by G-protein coupled receptor protein signaling pathway; LOCATED IN: plasma membrane, membrane; EXPRESSED IN: 24 plant structures; EXPRESSED DURING: 15 growth stages; CONTAINS InterPro DOMAIN/s: Diacylglycerol kinase, catalytic domain (InterPro:IPR001206), Diacylglyce…
94000	GSBRNA2T00148399001	BnaC04g17290D	chrC04	15516946	15519451	AT2G26830	uuqC4-3	Ethanolamine Kinase		Eukaryotic Phospholipid Synthesis				AT2G26830.1	embryo defective 1187 (emb1187); CONTAINS InterPro DOMAIN/s: Choline/ethanolamine kinase (InterPro:IPR002573), Protein kinase-like domain (InterPro:IPR011009); BEST Arabidopsis thaliana protein match is: Protein kinase superfamily protein (TAIR:AT4G09760.1); Has 1627 Blast hits to 1577 proteins in 424 species: Archae - 0; Bacteria - 424; Metazoa - 442; Fungi - 246; Plants - 164; Viruses - 0; Othe…
94017	GSBRNA2T00148438001	BnaC04g17460D	chrC04	15822294	15823372	AT2G04350	uuqC4-3	Long-Chain Acyl-CoA Synthetase (plastidial); Long-Chain Acyl-CoA Synthetase	LACS8	Plastidial Fatty Acid Synthesis				AT2G04350.2	long-chain acyl-CoA synthetase 8 (LACS8); FUNCTIONS IN: long-chain fatty acid-CoA ligase activity, catalytic activity; INVOLVED IN: fatty acid biosynthetic process, metabolic process; LOCATED IN: endoplasmic reticulum; EXPRESSED IN: 23 plant structures; EXPRESSED DURING: 13 growth stages; CONTAINS InterPro DOMAIN/s: AMP-binding, conserved site (InterPro:IPR020845), AMP-dependent synthetase/ligase…
94079	GSBRNA2T00148602001	BnaC04g18080D	chrC04	17122408	17123750	AT1G54790	uuqC4-3			GDSL	Lipase			AT1G54790.2	GDSL-like Lipase/Acylhydrolase superfamily protein; FUNCTIONS IN: hydrolase activity, acting on ester bonds, carboxylesterase activity; INVOLVED IN: lipid metabolic process; LOCATED IN: endomembrane system; EXPRESSED IN: 16 plant structures; EXPRESSED DURING: 8 growth stages; CONTAINS InterPro DOMAIN/s: Lipase, GDSL (InterPro:IPR001087); BEST Arabidopsis thaliana protein match is: GDSL-like Lipas…
42498	GSBRNA2T00070267001	BnaC04g29200D	chrC04	30664522	30665670	AT4G13840	uuqC4-4	CER2-like Protein		Cuticular Wax Synthesis				AT4G13840.1	HXXXD-type acyl-transferase family protein; FUNCTIONS IN: transferase activity, transferring acyl groups other than amino-acyl groups, transferase activity; INVOLVED IN: biological_process unknown; EXPRESSED IN: 13 plant structures; EXPRESSED DURING: 8 growth stages; CONTAINS InterPro DOMAIN/s: Transferase (InterPro:IPR003480); BEST Arabidopsis thaliana protein match is: HXXXD-type acyl-transfera…
53087	GSBRNA2T00087104001	BnaC04g29730D	chrC04	31306135	31308269	AT1G76680	uuqC4-4	Oxo-Phytodienoic Acid Reductase		Lipid Signaling				AT1G76680.1	12-oxophytodienoate reductase 1 (OPR1); FUNCTIONS IN: 12-oxophytodienoate reductase activity; INVOLVED IN: in 7 processes; LOCATED IN: cellular_component unknown; EXPRESSED IN: 11 plant structures; EXPRESSED DURING: seedling growth, developing seed stage; CONTAINS InterPro DOMAIN/s: NADH:flavin oxidoreductase/NADH oxidase, N-terminal (InterPro:IPR001155), Aldolase-type TIM barrel (InterPro:IPR013…
39020	GSBRNA2T00064823001	BnaC04g31430D	chrC04	33318014	33320723	AT5G39400	uuqC4-5	Phosphoinositide 3-Phosphatase		Lipid Signaling				AT5G39400.1	PTEN1; CONTAINS InterPro DOMAIN/s: Protein-tyrosine phosphatase, active site (InterPro:IPR016130), Phosphatase tensin type (InterPro:IPR014019), Dual specificity phosphatase, catalytic domain (InterPro:IPR000340), C2 calcium/lipid-binding domain, CaLB (InterPro:IPR008973), Tensin phosphatase, C2 domain (InterPro:IPR014020); BEST Arabidopsis thaliana protein match is: PTEN 2 (TAIR:AT3G19420.1); Ha…
67018	GSBRNA2T00108171001	BnaC04g34130D	chrC04	35581723	35588402	AT5G12420	uuqC4-6	Bifunctional Wax Ester Synthase / Diacylglycerol Acyltransferase		Cuticular Wax Synthesis				AT5G12420.1	O-acyltransferase (WSD1-like) family protein; CONTAINS InterPro DOMAIN/s: O-acyltransferase, WSD1, C-terminal (InterPro:IPR009721), O-acyltransferase, WSD1, N-terminal (InterPro:IPR004255); BEST Arabidopsis thaliana protein match is: O-acyltransferase (WSD1-like) family protein (TAIR:AT5G16350.1); Has 30201 Blast hits to 17322 proteins in 780 species: Archae - 12; Bacteria - 1396; Metazoa - 17338…
94952	GSBRNA2T00149697001	BnaC04g34630D	chrC04	36163959	36164904	AT2G22230	uuqC4-6	Hydroxyacyl-ACP Dehydrase	HAD	Plastidial Fatty Acid Synthesis				AT2G22230.1	Thioesterase superfamily protein; FUNCTIONS IN: crotonoyl-[acyl-carrier-protein] hydratase activity, 3-hydroxyacyl-[acyl-carrier-protein] dehydratase activity; INVOLVED IN: defense response to fungus, incompatible interaction, fatty acid biosynthetic process; LOCATED IN: cell wall, chloroplast; EXPRESSED IN: 23 plant structures; EXPRESSED DURING: 13 growth stages; CONTAINS InterPro DOMAIN/s: Beta…
94985	GSBRNA2T00149740001	BnaC04g34960D	chrC04	36402631	36403416	AT2G16900	uuqC4-6			Phospholipase	Lipase			AT2G16900.1	Arabidopsis phospholipase-like protein (PEARLI 4) family; FUNCTIONS IN: molecular_function unknown; INVOLVED IN: biological_process unknown; LOCATED IN: plasma membrane; EXPRESSED IN: 24 plant structures; EXPRESSED DURING: 13 growth stages; CONTAINS InterPro DOMAIN/s: Phospholipase-like, arabidopsis (InterPro:IPR007942); BEST Arabidopsis thaliana protein match is: Arabidopsis phospholipase-like p…
95086	GSBRNA2T00149917001	BnaC04g35970D	chrC04	37513752	37515607	AT2G23540	uuqC4-6			GDSL	Lipase			AT2G23540.1	GDSL-like Lipase/Acylhydrolase superfamily protein; FUNCTIONS IN: hydrolase activity, acting on ester bonds, carboxylesterase activity; INVOLVED IN: lipid metabolic process; LOCATED IN: endomembrane system; EXPRESSED IN: embryo, hypocotyl, root, flower; EXPRESSED DURING: 4 anthesis, C globular stage; CONTAINS InterPro DOMAIN/s: Lipase, GDSL (InterPro:IPR001087); BEST Arabidopsis thaliana protein …
79488	GSBRNA2T00127520001	BnaC04g37660D	chrC04	38948548	38951015	AT3G25110	uuqC4-7	Acyl-ACP Thioesterase A	FatA	Plastidial Fatty Acid Synthesis	Plastidial Glycerolipid, Galactolipid and Sulfolipid Synthesis			AT3G25110.1	fatA acyl-ACP thioesterase (FaTA); CONTAINS InterPro DOMAIN/s: Acyl-ACP thioesterase (InterPro:IPR002864); BEST Arabidopsis thaliana protein match is: Acyl-ACP thioesterase (TAIR:AT4G13050.1); Has 1414 Blast hits to 1414 proteins in 571 species: Archae - 0; Bacteria - 1089; Metazoa - 0; Fungi - 0; Plants - 317; Viruses - 0; Other Eukaryotes - 8 (source: NCBI BLink).
79538	GSBRNA2T00127589001	BnaC04g38160D	chrC04	39433419	39433857	AT2G25890	uuqC4-7	Oil-Body Oleosin		TAG Synthesis				AT2G25890.1	Oleosin family protein; FUNCTIONS IN: molecular_function unknown; INVOLVED IN: lipid storage; LOCATED IN: monolayer-surrounded lipid storage body, integral to membrane, membrane; EXPRESSED IN: petal, leaf whorl, flower, carpel; EXPRESSED DURING: 4 anthesis, petal differentiation and expansion stage; CONTAINS InterPro DOMAIN/s: Oleosin (InterPro:IPR000136); BEST Arabidopsis thaliana protein match …
79711	GSBRNA2T00127842001	BnaC04g39890D	chrC04	40891928	40893359	AT2G28630	uuqC4-8	Ketoacyl-CoA Synthase	KCS12	Fatty Acid Elongation and Cuticular Wax Synthesis				AT2G28630.1	3-ketoacyl-CoA synthase 12 (KCS12); FUNCTIONS IN: transferase activity, transferring acyl groups other than amino-acyl groups, catalytic activity, acyltransferase activity; INVOLVED IN: response to osmotic stress; LOCATED IN: endoplasmic reticulum; EXPRESSED IN: 24 plant structures; EXPRESSED DURING: 13 growth stages; CONTAINS InterPro DOMAIN/s: Thiolase-like (InterPro:IPR016039), Very-long-chain…
65123	GSBRNA2T00105233001	BnaC04g40450D	chrC04	41413597	41416320	AT5G65940	uuqC4-9	Hydroxyisobutyryl-CoA Hydrolase		beta-Oxidation				AT5G65940.1	beta-hydroxyisobutyryl-CoA hydrolase 1 (CHY1); CONTAINS InterPro DOMAIN/s: Crotonase, core (InterPro:IPR001753); BEST Arabidopsis thaliana protein match is: ATP-dependent caseinolytic (Clp) protease/crotonase family protein (TAIR:AT2G30660.1); Has 1807 Blast hits to 1807 proteins in 277 species: Archae - 0; Bacteria - 0; Metazoa - 736; Fungi - 347; Plants - 385; Viruses - 0; Other Eukaryotes - 33…
65092	GSBRNA2T00105195001	BnaC04g40760D	chrC04	41578718	41582651	AT2G29980	uuqC4-9	Linoleate Desaturase	FAD3	TAG Synthesis	Eukaryotic Phospholipid Synthesis			AT2G29980.1	fatty acid desaturase 3 (FAD3); CONTAINS InterPro DOMAIN/s: Protein of unknown function DUF3474 (InterPro:IPR021863), Fatty acid desaturase, type 1 (InterPro:IPR005804); BEST Arabidopsis thaliana protein match is: fatty acid desaturase 8 (TAIR:AT5G05580.1); Has 2578 Blast hits to 2575 proteins in 659 species: Archae - 0; Bacteria - 965; Metazoa - 19; Fungi - 262; Plants - 918; Viruses - 0; Other …
65069	GSBRNA2T00105162001	BnaC04g40990D	chrC04	41748847	41749687	AT2G30200	uuqC4-9	Malonyl-CoA : ACP Malonyltransferase	MCMT	Plastidial Fatty Acid Synthesis	Phospholipase	Lipase		AT2G30200.1	catalytics;transferases;[acyl-carrier-protein] S-malonyltransferases;binding; FUNCTIONS IN: binding, transferase activity, [acyl-carrier-protein] S-malonyltransferase activity, catalytic activity; INVOLVED IN: fatty acid biosynthetic process, metabolic process; LOCATED IN: chloroplast, chloroplast stroma; EXPRESSED IN: 23 plant structures; EXPRESSED DURING: 14 growth stages; CONTAINS InterPro DOM…
65057	GSBRNA2T00105140001	BnaC04g41110D	chrC04	41897697	41901494	AT2G30470	uuqC4-9	a member of a novel family of B3 domain proteins	HSI2/VAL1	TAG Synthesis				AT2G30470.1	high-level expression of sugar-inducible gene 2 (HSI2); CONTAINS InterPro DOMAIN/s: Transcriptional factor B3 (InterPro:IPR003340), Zinc finger, CW-type (InterPro:IPR011124); BEST Arabidopsis thaliana protein match is: HSI2-like 1 (TAIR:AT4G32010.1); Has 1263 Blast hits to 1242 proteins in 97 species: Archae - 0; Bacteria - 5; Metazoa - 31; Fungi - 0; Plants - 1168; Viruses - 0; Other Eukaryotes …
65056	GSBRNA2T00105139001	BnaC04g41120D	chrC04	41906135	41908681	AT2G30490	uuqC4-9	Cinnamate 4-Hydroxylase	CYP73A5	Aromatic Suberin Synthesis				AT2G30490.1	cinnamate-4-hydroxylase (C4H); FUNCTIONS IN: trans-cinnamate 4-monooxygenase activity; INVOLVED IN: in 9 processes; LOCATED IN: endoplasmic reticulum, plasma membrane, membrane, plant-type cell wall; EXPRESSED IN: 25 plant structures; EXPRESSED DURING: 14 growth stages; CONTAINS InterPro DOMAIN/s: Cytochrome P450 (InterPro:IPR001128), Cytochrome P450, E-class, group I (InterPro:IPR002401), Cytoch…
65049	GSBRNA2T00105128001	BnaC04g41190D	chrC04	41945404	41947970	AT5G01220	uuqC4-9	UDP-sulfoquinovose:DAG sulfoquinovosyltransferase	SQD2	Plastidial Glycerolipid, Galactolipid and Sulfolipid Synthesis				AT5G01220.1	sulfoquinovosyldiacylglycerol 2 (SQD2); FUNCTIONS IN: UDP-glycosyltransferase activity, UDP-sulfoquinovose:DAG sulfoquinovosyltransferase activity, transferase activity, transferring glycosyl groups; INVOLVED IN: cellular response to phosphate starvation, sulfolipid biosynthetic process, glycolipid biosynthetic process; LOCATED IN: chloroplast, chloroplast envelope; EXPRESSED IN: 22 plant structu…
65048	GSBRNA2T00105127001	BnaC04g41200D	chrC04	41957932	41962453	AT2G30550	uuqC4-9	Acylhydrolase (DAD1-like)	FAD4	TAG degradation	Lipid Signaling	Phospholipase		AT2G30550.2	alpha/beta-Hydrolases superfamily protein; FUNCTIONS IN: galactolipase activity, triglyceride lipase activity, phospholipase A1 activity; INVOLVED IN: lipid metabolic process; LOCATED IN: chloroplast; EXPRESSED IN: 23 plant structures; EXPRESSED DURING: 10 growth stages; CONTAINS InterPro DOMAIN/s: Lipase, class 3 (InterPro:IPR002921); BEST Arabidopsis thaliana protein match is: alpha/beta-Hydrol…
65041	GSBRNA2T00105119001	BnaC04g41270D	chrC04	42054901	42056590	AT5G45910	uuqC4-9			GDSL	Lipase			AT5G45910.1	GDSL-like Lipase/Acylhydrolase superfamily protein; FUNCTIONS IN: hydrolase activity, acting on ester bonds, carboxylesterase activity; INVOLVED IN: lipid metabolic process; LOCATED IN: endomembrane system; EXPRESSED IN: 9 plant structures; EXPRESSED DURING: 4 anthesis, C globular stage, D bilateral stage; CONTAINS InterPro DOMAIN/s: Lipase, GDSL (InterPro:IPR001087); BEST Arabidopsis thaliana pr…
5456	GSBRNA2T00008930001	BnaC05g08970D	chrC05	4834057	4838986	AT1G13210	uuqC5	Translocase		Miscellaneous: lipid related				AT1G13210.1	autoinhibited Ca2+/ATPase II (ACA.l); FUNCTIONS IN: calmodulin binding, ATPase activity, coupled to transmembrane movement of ions, phosphorylative mechanism; INVOLVED IN: phospholipid transport, ATP biosynthetic process; LOCATED IN: plasma membrane; EXPRESSED IN: 23 plant structures; EXPRESSED DURING: 12 growth stages; CONTAINS InterPro DOMAIN/s: ATPase, P-type, phospholipid-translocating, flipp…
71777	GSBRNA2T00115573001	BnaC06g08280D	chrC06	9142911	9145064	AT1G34430	uuqC6	Dihydrolipoamide Acetyltransferase, E2 component of Pyruvate Dehydrogenase Complex	EMB3003 (E2 component of Pyruvate Dehydrogenase Complex )	Plastidial Fatty Acid Synthesis				AT1G34430.1	embryo defective 3003 (EMB3003); FUNCTIONS IN: dihydrolipoyllysine-residue acetyltransferase activity, acyltransferase activity; INVOLVED IN: embryo development ending in seed dormancy; LOCATED IN: cytosolic ribosome, plasma membrane, chloroplast, chloroplast envelope; EXPRESSED IN: 23 plant structures; EXPRESSED DURING: 15 growth stages; CONTAINS InterPro DOMAIN/s: 2-oxo acid dehydrogenase, lipo…
71765	GSBRNA2T00115535001	BnaC06g08400D	chrC06	9537812	9538714	AT1G36150	uuqC6	Lipid Transfer Protein type 5	LTP type 5	Cuticular Wax Synthesis				AT1G36150.1	Bifunctional inhibitor/lipid-transfer protein/seed storage 2S albumin superfamily protein; FUNCTIONS IN: lipid binding; INVOLVED IN: lipid transport; LOCATED IN: anchored to membrane; EXPRESSED IN: leaf whorl, sepal, flower; EXPRESSED DURING: petal differentiation and expansion stage; CONTAINS InterPro DOMAIN/s: Bifunctional inhibitor/plant lipid transfer protein/seed storage (InterPro:IPR016140)…
71742	GSBRNA2T00115472001	BnaC06g08630D	chrC06	10098348	10100266	AT1G48300	uuqC6	Acyl-CoA : Diacylglycerol Acyltransferase	DGAT3	TAG Synthesis				AT1G48300.1	unknown protein; FUNCTIONS IN: molecular_function unknown; INVOLVED IN: biological_process unknown; LOCATED IN: endomembrane system; EXPRESSED IN: 24 plant structures; EXPRESSED DURING: 15 growth stages; Has 96 Blast hits to 87 proteins in 37 species: Archae - 0; Bacteria - 2; Metazoa - 12; Fungi - 2; Plants - 65; Viruses - 0; Other Eukaryotes - 15 (source: NCBI BLink).
93109	GSBRNA2T00146974001	BnaC06g08830D	chrC06	10442409	10444656	AT3G25110	uuqC6	Acyl-ACP Thioesterase A	FatA	Plastidial Fatty Acid Synthesis				AT3G25110.1	fatA acyl-ACP thioesterase (FaTA); CONTAINS InterPro DOMAIN/s: Acyl-ACP thioesterase (InterPro:IPR002864); BEST Arabidopsis thaliana protein match is: Acyl-ACP thioesterase (TAIR:AT4G13050.1); Has 1414 Blast hits to 1414 proteins in 571 species: Archae - 0; Bacteria - 1089; Metazoa - 0; Fungi - 0; Plants - 317; Viruses - 0; Other Eukaryotes - 8 (source: NCBI BLink).
93111	GSBRNA2T00146977001	BnaC06g08850D	chrC06	10491116	10495118	AT1G51500	uuqC6	ABC Transporter	WBC12 /ABCG12/CER5	Cuticular Wax Synthesis				AT1G51500.1	ECERIFERUM 5 (CER5); FUNCTIONS IN: ATPase activity, coupled to transmembrane movement of substances; INVOLVED IN: wax biosynthetic process; LOCATED IN: membrane; EXPRESSED IN: 23 plant structures; EXPRESSED DURING: 14 growth stages; CONTAINS InterPro DOMAIN/s: ATPase, AAA+ type, core (InterPro:IPR003593), ABC transporter-like (InterPro:IPR003439), ABC-2 type transporter (InterPro:IPR013525), ABC …
93119	GSBRNA2T00146990001	BnaC06g08930D	chrC06	10575065	10578008	AT1G51680	uuqC6	4-Coumarate-CoA Ligase	At-4CL1	Aromatic Suberin Synthesis				AT1G51680.1	4-coumarate:CoA ligase 1 (4CL1); CONTAINS InterPro DOMAIN/s: AMP-binding, conserved site (InterPro:IPR020845), AMP-dependent synthetase/ligase (InterPro:IPR000873); BEST Arabidopsis thaliana protein match is: 4-coumarate:CoA ligase 2 (TAIR:AT3G21240.1); Has 83980 Blast hits to 76655 proteins in 3756 species: Archae - 1185; Bacteria - 53552; Metazoa - 3476; Fungi - 4550; Plants - 2810; Viruses - 1…
80163	GSBRNA2T00128588001	BnaC07g19000D	chrC07	25729306	25732110	AT5G46290	uuqC7-2	Ketoacyl-ACP Synthase I	KASI	Plastidial Fatty Acid Synthesis				AT5G46290.1	3-ketoacyl-acyl carrier protein synthase I (KAS I); FUNCTIONS IN: transferase activity, transferring acyl groups other than amino-acyl groups, fatty acid synthase activity, catalytic activity; INVOLVED IN: biosynthetic process, metabolic process, fatty acid biosynthetic process; LOCATED IN: chloroplast, chloroplast stroma, membrane, chloroplast envelope; EXPRESSED IN: 23 plant structures; EXPRESS…
80275	GSBRNA2T00128792001	BnaC07g20120D	chrC07	26877212	26878990	AT5G47330	uuqC7-2	Thioesterase (PPT1-like)		Miscellaneous: lipid related				AT5G47330.1	alpha/beta-Hydrolases superfamily protein; FUNCTIONS IN: palmitoyl-(protein) hydrolase activity; INVOLVED IN: response to salt stress; LOCATED IN: endomembrane system; EXPRESSED IN: 12 plant structures; EXPRESSED DURING: LP.06 six leaves visible, LP.04 four leaves visible, 4 anthesis, petal differentiation and expansion stage; CONTAINS InterPro DOMAIN/s: Palmitoyl protein thioesterase (InterPro:I…
80309	GSBRNA2T00128831001	BnaC07g20460D	chrC07	27046333	27048786	AT5G47730	uuqC7-2	Sec14-like Protein		Miscellaneous: lipid related				AT5G47730.1	Sec14p-like phosphatidylinositol transfer family protein; CONTAINS InterPro DOMAIN/s: Cellular retinaldehyde-binding/triple function, C-terminal (InterPro:IPR001251), Cellular retinaldehyde-binding/triple function, N-terminal (InterPro:IPR008273), Phosphatidylinositol transfer protein-like, N-terminal (InterPro:IPR011074); BEST Arabidopsis thaliana protein match is: Sec14p-like phosphatidylinosit…
67809	GSBRNA2T00109513001	BnaC09g02690D	chrC09	1556515	1563749	AT5G49460	uuqC9-1	ATP Citrate Lyase B subunit	ACLB-2	Cuticular Wax Synthesis				AT5G49460.1	ATP citrate lyase subunit B 2 (ACLB-2); FUNCTIONS IN: ATP citrate synthase activity; INVOLVED IN: acetyl-CoA biosynthetic process; LOCATED IN: cytosol, citrate lyase complex, plasma membrane; EXPRESSED IN: 24 plant structures; EXPRESSED DURING: 13 growth stages; CONTAINS InterPro DOMAIN/s: Succinyl-CoA synthetase, beta subunit, conserved site (InterPro:IPR017866), Citrate synthase-like, small alp…
67778	GSBRNA2T00109474001	BnaC09g03000D	chrC09	1706412	1707328	AT5G27200	uuqC9-1	Acyl Carrier Protein	ACP5	Plastidial Fatty Acid Synthesis				AT5G27200.1	acyl carrier protein 5 (ACP5); FUNCTIONS IN: acyl carrier activity; INVOLVED IN: fatty acid biosynthetic process; LOCATED IN: chloroplast; EXPRESSED IN: 8 plant structures; EXPRESSED DURING: L mature pollen stage, M germinated pollen stage, 4 anthesis, petal differentiation and expansion stage, E expanded cotyledon stage; CONTAINS InterPro DOMAIN/s: Phosphopantetheine-binding (InterPro:IPR006163)…
92423	GSBRNA2T00146043001	BnaC09g04500D	chrC09	2573612	2575815	AT5G24240	uuqC9-3	Phosphatidylinositol-4-Kinase &gamma;		Lipid Signaling				AT5G24240.1	Phosphatidylinositol 3- and 4-kinase ;Ubiquitin family protein; FUNCTIONS IN: inositol or phosphatidylinositol kinase activity, phosphotransferase activity, alcohol group as acceptor; LOCATED IN: peroxisome; EXPRESSED IN: 11 plant structures; EXPRESSED DURING: 6 growth stages; CONTAINS InterPro DOMAIN/s: Phosphatidylinositol 3-/4-kinase, catalytic (InterPro:IPR000403), Ubiquitin (InterPro:IPR0006…
92424	GSBRNA2T00146046001	BnaC09g04510D	chrC09	2585928	2587418	AT5G24220	uuqC9-3	Lipid Acylhydrolase-like		Miscellaneous: lipid related	Lipase			AT5G24220.1	Lipase class 3-related protein; FUNCTIONS IN: triglyceride lipase activity; INVOLVED IN: lipid metabolic process; LOCATED IN: cellular_component unknown; CONTAINS InterPro DOMAIN/s: Lipase, class 3 (InterPro:IPR002921); BEST Arabidopsis thaliana protein match is: Lipase class 3-related protein (TAIR:AT5G24180.1); Has 1807 Blast hits to 1807 proteins in 277 species: Archae - 0; Bacteria - 0; Metaz…
92526	GSBRNA2T00146176001	BnaC09g05530D	chrC09	3250311	3251668	AT5G62200	uuqC9-3			Lipase				AT5G62200.1	Embryo-specific protein 3, (ATS3); FUNCTIONS IN: molecular_function unknown; INVOLVED IN: biological_process unknown; LOCATED IN: plasma membrane, anchored to membrane; EXPRESSED IN: 24 plant structures; EXPRESSED DURING: 13 growth stages; CONTAINS InterPro DOMAIN/s: Lipase/lipooxygenase, PLAT/LH2 (InterPro:IPR008976), Embryo-specific 3 (InterPro:IPR010417); BEST Arabidopsis thaliana protein matc…
71981	GSBRNA2T00115966001	BnaC09g09990D	chrC09	6631834	6632625	AT2G19690	uuqC9-4	Phospholipase A2		Lipid Signaling	Phospholipase	Lipase		AT2G19690.1	phospholipase A2-beta (PLA2-BETA); FUNCTIONS IN: phospholipase A2 activity, calcium ion binding; INVOLVED IN: response to light stimulus, regulation of stomatal movement; LOCATED IN: endoplasmic reticulum; EXPRESSED IN: vascular tissue, leaf mesophyll, guard cell; CONTAINS InterPro DOMAIN/s: Phospholipase A2, active site (InterPro:IPR013090), Phospholipase A2 (InterPro:IPR016090), Phospholipase A…
71975	GSBRNA2T00115953001	BnaC09g10050D	chrC09	6671917	6672864	AT3G55290	uuqC9-4	Ketoacyl-ACP Reductase		Plastidial Fatty Acid Synthesis				AT3G55290.2	NAD(P)-binding Rossmann-fold superfamily protein; FUNCTIONS IN: oxidoreductase activity, binding, catalytic activity; INVOLVED IN: oxidation reduction, metabolic process; LOCATED IN: peroxisome; EXPRESSED IN: leaf; CONTAINS InterPro DOMAIN/s: Short-chain dehydrogenase/reductase, conserved site (InterPro:IPR020904), NAD(P)-binding domain (InterPro:IPR016040), Glucose/ribitol dehydrogenase (InterPr…
71960	GSBRNA2T00115919001	BnaC09g10200D	chrC09	6803024	6810325	AT2G19880	uuqC9-4	Glucosylceramide Synthase (UDP-glucose-dependent)		Sphingolipid Synthesis				AT2G19880.2	Nucleotide-diphospho-sugar transferases superfamily protein; FUNCTIONS IN: ceramide glucosyltransferase activity; INVOLVED IN: biological_process unknown; LOCATED IN: endomembrane system; EXPRESSED IN: 24 plant structures; EXPRESSED DURING: 15 growth stages; CONTAINS InterPro DOMAIN/s: Glycosyl transferase, family 2 (InterPro:IPR001173).
71930	GSBRNA2T00115870001	BnaC09g10500D	chrC09	7097867	7100748	AT2G20900	uuqC9-4	Diacylglycerol Kinase		Lipid Signaling				AT2G20900.2	diacylglycerol kinase 5 (DGK5); FUNCTIONS IN: diacylglycerol kinase activity; INVOLVED IN: activation of protein kinase C activity by G-protein coupled receptor protein signaling pathway; LOCATED IN: cellular_component unknown; EXPRESSED IN: 25 plant structures; EXPRESSED DURING: 15 growth stages; CONTAINS InterPro DOMAIN/s: Diacylglycerol kinase, catalytic domain (InterPro:IPR001206), Diacylglyc…
71910	GSBRNA2T00115837001	BnaC09g10700D	chrC09	7242355	7242589	AT1G62430	uuqC9-4	CDP-DAG Synthase	CDS1	Eukaryotic Phospholipid Synthesis				AT1G62430.1	CDP-diacylglycerol synthase 1 (CDS1); CONTAINS InterPro DOMAIN/s: Phosphatidate cytidylyltransferase (InterPro:IPR000374), Phosphatidate cytidylyltransferase, eukaryota (InterPro:IPR016720); BEST Arabidopsis thaliana protein match is: cytidinediphosphate diacylglycerol synthase 2 (TAIR:AT4G22340.1); Has 7098 Blast hits to 7086 proteins in 2534 species: Archae - 0; Bacteria - 4982; Metazoa - 186; …
71900	GSBRNA2T00115818001	BnaC09g10800D	chrC09	7350856	7353206	AT1G62640	uuqC9-4	Ketoacyl-ACP Synthase III	KASIII	Plastidial Fatty Acid Synthesis				AT1G62640.2	3-ketoacyl-acyl carrier protein synthase III (KAS III); FUNCTIONS IN: transferase activity, transferring acyl groups other than amino-acyl groups, 3-oxoacyl-[acyl-carrier-protein] synthase activity, catalytic activity; INVOLVED IN: lipid biosynthetic process, metabolic process, fatty acid biosynthetic process; LOCATED IN: chloroplast; EXPRESSED IN: 22 plant structures; EXPRESSED DURING: 13 growth…
51314	GSBRNA2T00084202001	BnaC09g11010D	chrC09	7590362	7591924	AT1G64460	uuqC9-4	Phosphatidylinositol-4-Kinase &gamma;		Lipid Signaling				AT1G64460.1	Protein kinase superfamily protein; FUNCTIONS IN: inositol or phosphatidylinositol kinase activity, phosphotransferase activity, alcohol group as acceptor; INVOLVED IN: biological_process unknown; LOCATED IN: vacuole; EXPRESSED IN: 24 plant structures; EXPRESSED DURING: 15 growth stages; CONTAINS InterPro DOMAIN/s: Phosphatidylinositol 3-/4-kinase, catalytic (InterPro:IPR000403); BEST Arabidopsis…
51312	GSBRNA2T00084196001	BnaC09g11030D	chrC09	7630514	7635842	AT1G64400	uuqC9-4	Long-Chain Acyl-CoA Synthetase	LACS3	Cutin Synthesis				AT1G64400.1	long-chain acyl-CoA synthetase 3 (LACS3); FUNCTIONS IN: catalytic activity; INVOLVED IN: fatty acid biosynthetic process; EXPRESSED IN: 22 plant structures; EXPRESSED DURING: 13 growth stages; CONTAINS InterPro DOMAIN/s: AMP-binding, conserved site (InterPro:IPR020845), AMP-dependent synthetase/ligase (InterPro:IPR000873); BEST Arabidopsis thaliana protein match is: AMP-dependent synthetase and l…
The information of candidate genes from the study:
P.D. Bates, S.R. Johnson, X. Cao, J. Li, J.W. Nam, J.G. Jaworski, J.B. Ohlrogge, J. Browse. Fatty acid synthesis is inhibited by inefficient utilization of unusual fatty acids for glycerolipid assembly. Proc Natl Acad Sci U S A. 111 (2014), 1204-1209.
