# Supplementary material for: Unconditional and conditional QTL analyses of seed fatty acid composition in Brassica napus L
Source: BMC Plant Biol. 2018 Mar 23;18:49. doi: 10.1186/s12870-018-1268-7 (PMC5865336; doi:10.1186/s12870-018-1268-7)
Supplement: Supplementary file 21 — Potential candidate genes related to fatty acid synthesis that underlying the confidence interval of additional conditional unique QTLs. (XLS 215 kb) [file 12870_2018_1268_MOESM21_ESM.xls]

## Sheet: Additional file 21
Additional file 21. Potential candidate genes related to fatty acid synthesis that underlying the confidence interval of additional conditional unique QTLs
ID	gene_id	Gene alias	chromosomes	locus		A.thaliana Locus	QTL	ARALIP Protein family name/isoform	ARALIP Protein/gene abbrev	ARALIP pathway(s)	ARALIP pathway(s)	ARALIP pathway(s)	A.thaliana Locus	description
94760	GSBRNA2T00149454001	BnaA01g16410D	chrA01	8465981	8468612	AT4G27420	cuqA1-1	ABC Transporter	WBC9 / ABCG9	Cuticular Wax Synthesis			AT4G27420.1	ABC-2 type transporter family protein; FUNCTIONS IN: ATPase activity, coupled to transmembrane movement of substances; LOCATED IN: membrane; EXPRESSED IN: petal, leaf whorl, sepal, flower, egg cell; EXPRESSED DURING: 4 anthesis, petal differentiation and expansion stage; CONTAINS InterPro DOMAIN/s: ATPase, AAA+ type, core (InterPro:IPR003593), ABC transporter-like (InterPro:IPR003439), ABC-2 type…	gi|297799240|ref|XP_002867504.1|	abc transporter family protein [Arabidopsis lyrata subsp. lyrata] &gt;gi|297313340|gb|EFH43763.1| abc transporter family protein [Arabidopsis lyrata subsp. lyrata]
94792	GSBRNA2T00149498001	BnaA01g16090D	chrA01	8240468	8241365	AT4G27030	cuqA1-1	Phosphatidylglycerol Desaturase	FAD4	Plastidial Glycerolipid, Galactolipid and Sulfolipid Synthesis			AT4G27030.1	fatty acid desaturase A (FADA); FUNCTIONS IN: Delta 3-trans hexadecenoic acid phosphatidylglycerol desaturase activity; INVOLVED IN: response to karrikin, phosphatidylglycerol metabolic process, unsaturated fatty acid biosynthetic process; LOCATED IN: chloroplast; EXPRESSED IN: 20 plant structures; EXPRESSED DURING: 13 growth stages; CONTAINS InterPro DOMAIN/s: Kua-ubiquitin conjugating enzyme hy…	gi|15236949|ref|NP_194433.1|	palmitate desaturase [Arabidopsis thaliana] &gt;gi|4455226|emb|CAB36549.1| putative protein [Arabidopsis thaliana] &gt;gi|7269556|emb|CAB79558.1| putative protein [Arabidopsis thaliana] &gt;gi|332659886|gb|AEE85286.1| fatty acid desaturase A [Arabidopsis thaliana]
94810	GSBRNA2T00149516001	BnaA01g15910D	chrA01	8166107	8168072	AT4G26790	cuqA1-1				GDSL	Lipase	AT4G26790.2	GDSL-like Lipase/Acylhydrolase superfamily protein; FUNCTIONS IN: hydrolase activity, acting on ester bonds, carboxylesterase activity; INVOLVED IN: lipid metabolic process; LOCATED IN: endomembrane system; EXPRESSED IN: 18 plant structures; EXPRESSED DURING: 9 growth stages; CONTAINS InterPro DOMAIN/s: Lipase, GDSL (InterPro:IPR001087); BEST Arabidopsis thaliana protein match is: GDSL-like Lipas…	gi|18416824|ref|NP_567758.1|	GDSL esterase/lipase [Arabidopsis thaliana] &gt;gi|30687361|ref|NP_849451.1| GDSL esterase/lipase [Arabidopsis thaliana] &gt;gi|75161442|sp|Q8VY93.1|GDL66_ARATH RecName: Full=GDSL esterase/lipase At4g26790; AltName: Full=Extracellular lipase At4g26790; Flags: Precursor &gt;gi|18252233|gb|AAL61949.1| putative APG protein [Arabidopsis thaliana] &gt;gi|21387003|gb|AAM47905.1| putative APG protein [A…
94812	GSBRNA2T00149519001	BnaA01g15890D	chrA01	8156638	8158938	AT4G26770	cuqA1-1	CDP-DAG Synthase (plastidial)		Plastidial Glycerolipid, Galactolipid and Sulfolipid Synthesis			AT4G26770.1	Phosphatidate cytidylyltransferase family protein; FUNCTIONS IN: phosphatidate cytidylyltransferase activity; INVOLVED IN: phospholipid biosynthetic process; LOCATED IN: membrane; EXPRESSED IN: petal, leaf whorl, flower, pollen tube; EXPRESSED DURING: 4 anthesis, petal differentiation and expansion stage; CONTAINS InterPro DOMAIN/s: Phosphatidate cytidylyltransferase (InterPro:IPR000374), Phospha…	gi|297803416|ref|XP_002869592.1|	phosphatidate cytidylyltransferase/CDP-diglyceride synthetase [Arabidopsis lyrata subsp. lyrata] &gt;gi|297315428|gb|EFH45851.1| phosphatidate cytidylyltransferase/CDP-diglyceride synthetase [Arabidopsis lyrata subsp. lyrata]
94815	GSBRNA2T00149522001	BnaA01g15860D	chrA01	8148184	8149876	AT4G26740	cuqA1-1	Caleosin		TAG Synthesis			AT4G26740.1	seed gene 1 (ATS1); FUNCTIONS IN: heme oxygenase (decyclizing) activity, linoleic acid epoxygenase activity, monooxygenase activity, calcium ion binding; INVOLVED IN: oxylipin biosynthetic process, lipid particle organization, defense response, embryo development ending in seed dormancy; LOCATED IN: integral to membrane; EXPRESSED IN: embryo; EXPRESSED DURING: seedling growth; CONTAINS InterPro D…	gi|196122124|gb|ACG69537.1|	caleosin CLO1-5 [Brassica napus]
12900	GSBRNA2T00021249001	BnaA01g18230D	chrA01	9771789	9773921	AT2G30550	cuqA1-4	Acylhydrolase (DAD1-like)	FAD4	TAG degradation	Lipid Signaling	Phospholipase/Lipase/Galactolipid degradation	AT2G30550.1	alpha/beta-Hydrolases superfamily protein; FUNCTIONS IN: galactolipase activity, triglyceride lipase activity, phospholipase A1 activity; INVOLVED IN: lipid metabolic process; LOCATED IN: chloroplast; EXPRESSED IN: 23 plant structures; EXPRESSED DURING: 10 growth stages; CONTAINS InterPro DOMAIN/s: Lipase, class 3 (InterPro:IPR002921); BEST Arabidopsis thaliana protein match is: alpha/beta-Hydrol…	gi|30684625|ref|NP_850148.1|	phospholipase A1-Igamma2 [Arabidopsis thaliana] &gt;gi|330253312|gb|AEC08406.1| phospholipase A1-Igamma2 [Arabidopsis thaliana]
45882	GSBRNA2T00075706001	BnaA01g18160D	chrA01	9655603	9659559	AT4G16760	cuqA1-4	Acyl-CoA Oxidase	ACX1	beta-Oxidation			AT4G16760.1	acyl-CoA oxidase 1 (ACX1); FUNCTIONS IN: acyl-CoA oxidase activity; INVOLVED IN: in 8 processes; LOCATED IN: peroxisome; EXPRESSED IN: 25 plant structures; EXPRESSED DURING: 15 growth stages; CONTAINS InterPro DOMAIN/s: Acyl-CoA oxidase/dehydrogenase, type1/2, C-terminal (InterPro:IPR013764), Acyl-CoA dehydrogenase/oxidase (InterPro:IPR009100), Acyl-CoA oxidase (InterPro:IPR012258), Acyl-CoA dehy…	gi|240255949|ref|NP_567513.4|	peroxisomal acyl-coenzyme A oxidase 1 [Arabidopsis thaliana] &gt;gi|62286589|sp|O65202.1|ACOX1_ARATH RecName: Full=Peroxisomal acyl-coenzyme A oxidase 1; Short=AOX 1; AltName: Full=Long-chain acyl-CoA oxidase; Short=AtCX1 &gt;gi|3044214|gb|AAC13498.1| acyl-CoA oxidase [Arabidopsis thaliana] &gt;gi|16604462|gb|AAL24237.1| AT4g16760/dl4405c [Arabidopsis thaliana] &gt;gi|24111395|gb|AAN46824.1| At4g…
45888	GSBRNA2T00075721001	BnaA01g18100D	chrA01	9569675	9571214	AT4G16820	cuqA1-4	Acylhydrolase (DAD1-like)		TAG degradation	Lipid Signaling	Phospholipase/Lipase/Galactolipid degradation	AT4G16820.1	alpha/beta-Hydrolases superfamily protein; FUNCTIONS IN: galactolipase activity, triglyceride lipase activity, phospholipase A1 activity; INVOLVED IN: lipid metabolic process; LOCATED IN: chloroplast; EXPRESSED IN: sperm cell, cultured cell; CONTAINS InterPro DOMAIN/s: Lipase, class 3 (InterPro:IPR002921); BEST Arabidopsis thaliana protein match is: alpha/beta-Hydrolases superfamily protein (TAIR…	gi|18414755|ref|NP_567515.1|	phospholipase A1-Ibeta2 [Arabidopsis thaliana] &gt;gi|374095438|sp|O23522.2|PLA14_ARATH RecName: Full=Phospholipase A1-Ibeta2, chloroplastic; Flags: Precursor &gt;gi|332658408|gb|AEE83808.1| phospholipase A1-Ibeta2 [Arabidopsis thaliana]
45915	GSBRNA2T00075750001	BnaA01g17830D	chrA01	9442773	9444438	AT5G64070	cuqA1-4	Phosphatidylinositol-4-Kinase &&beta;;		Lipid Signaling			AT5G64070.1	phosphatidylinositol 4-OH kinase beta1 (PI-4KBETA1); FUNCTIONS IN: 1-phosphatidylinositol 4-kinase activity; INVOLVED IN: phosphoinositide biosynthetic process, root hair cell tip growth, pollen tube growth; LOCATED IN: cytosol, nucleus, membrane; EXPRESSED IN: male gametophyte, root hair tip, cultured cell, pollen tube; EXPRESSED DURING: L mature pollen stage, M germinated pollen stage; CONTAINS…	gi|108864131|gb|ABA92023.2|	Phosphatidylinositol 4-kinase, putative, expressed [Oryza sativa Japonica Group]
36353	GSBRNA2T00060297001	BnaA01g30980D	chrA01	21101185	21102187	AT3G11170	cuqA1-11	Linoleate Desaturase	FAD7	Plastidial Glycerolipid, Galactolipid and Sulfolipid Synthesis			AT3G11170.1	fatty acid desaturase 7 (FAD7); FUNCTIONS IN: omega-3 fatty acid desaturase activity; INVOLVED IN: response to cold, response to wounding, fatty acid biosynthetic process, jasmonic acid mediated signaling pathway; LOCATED IN: plastid membrane, chloroplast, chloroplast envelope; EXPRESSED IN: male gametophyte, guard cell, pollen tube; EXPRESSED DURING: L mature pollen stage, M germinated pollen st…	gi|62319074|dbj|BAD94215.1|	omega-3 fatty acid desaturase, chloroplast precursor [Arabidopsis thaliana]
36356	GSBRNA2T00060300001	BnaA01g30950D	chrA01	21090012	21092011	AT3G11210	cuqA1-11			GDSL	Lipase		AT3G11210.1	SGNH hydrolase-type esterase superfamily protein; FUNCTIONS IN: hydrolase activity, hydrolase activity, acting on ester bonds, carboxylesterase activity; INVOLVED IN: lipid metabolic process; LOCATED IN: cellular_component unknown; EXPRESSED IN: 20 plant structures; EXPRESSED DURING: 12 growth stages; CONTAINS InterPro DOMAIN/s: Esterase, SGNH hydrolase-type, subgroup (InterPro:IPR013831), Lipase…	gi|297833908|ref|XP_002884836.1|	CPRD49 [Arabidopsis lyrata subsp. lyrata] &gt;gi|297330676|gb|EFH61095.1| CPRD49 [Arabidopsis lyrata subsp. lyrata]
44037	GSBRNA2T00072892001	BnaA01g31820D	chrA01	21550903	21554796	AT3G10370	cuqA1-11	FAD-dependent Glycerol-3-Phosphate Dehydrogenase	SDP6	Mitochondrial Phospholipid Synthesis			AT3G10370.1	SUGAR-DEPENDENT 6 (SDP6); FUNCTIONS IN: glycerol-3-phosphate dehydrogenase activity; INVOLVED IN: glycerophosphate shuttle, glycerol metabolic process, glycerol catabolic process; LOCATED IN: mitochondrion, mitochondrial inner membrane; EXPRESSED IN: 25 plant structures; EXPRESSED DURING: 15 growth stages; CONTAINS InterPro DOMAIN/s: FAD dependent oxidoreductase (InterPro:IPR006076), FAD-dependen…	gi|15228273|ref|NP_187648.1|	glycerol-3-phosphate dehydrogenase SDP6 [Arabidopsis thaliana] &gt;gi|75266244|sp|Q9SS48.1|SDP6_ARATH RecName: Full=Glycerol-3-phosphate dehydrogenase SDP6, mitochondrial; AltName: Full=Protein SUGAR-DEPENDENT 6; Flags: Precursor &gt;gi|6056190|gb|AAF02807.1|AC009400_3 putative glycerol-3-phosphate dehydrogenase [Arabidopsis thaliana] &gt;gi|17380778|gb|AAL36219.1| putative glycerol-3-phosphate d…
43998	GSBRNA2T00072843001	BnaA01g32210D	chrA01	21717265	21720937	AT3G09560	cuqA1-12	Phosphatidate Phosphatase (ER); Phosphatidate Phosphatase		TAG Synthesis	Eukaryotic Phospholipid Synthesis		AT3G09560.3	Lipin family protein; FUNCTIONS IN: phosphatidate phosphatase activity; INVOLVED IN: cellular response to phosphate starvation, lipid metabolic process; LOCATED IN: cellular_component unknown; EXPRESSED IN: 24 plant structures; EXPRESSED DURING: 14 growth stages; CONTAINS InterPro DOMAIN/s: LNS2, Lipin/Ned1/Smp2 (InterPro:IPR013209), Lipin, N-terminal conserved region (InterPro:IPR007651); BEST A…	gi|297833718|ref|XP_002884741.1|	lipin family protein [Arabidopsis lyrata subsp. lyrata] &gt;gi|297330581|gb|EFH61000.1| lipin family protein [Arabidopsis lyrata subsp. lyrata]
856	GSBRNA2T00001402001	BnaA02g05950D	chrA02	2747596	2749677	AT5G22810	cuqA2-2			GDSL	Lipase		AT5G22810.1	GDSL-like Lipase/Acylhydrolase superfamily protein; FUNCTIONS IN: lipase activity, hydrolase activity, acting on ester bonds, carboxylesterase activity; INVOLVED IN: lipid metabolic process; LOCATED IN: endomembrane system; CONTAINS InterPro DOMAIN/s: Lipase, GDSL (InterPro:IPR001087); BEST Arabidopsis thaliana protein match is: GDSL-like Lipase/Acylhydrolase family protein (TAIR:AT5G03820.1); Ha…	gi|334302898|sp|Q9FFC6.3|GDL78_ARATH	RecName: Full=GDSL esterase/lipase At5g22810; AltName: Full=Extracellular lipase At5g22810; Flags: Precursor
22243	GSBRNA2T00036856001	BnaA02g10630D	chrA02	5494788	5496558	AT5G52860	cuqA2-3	ABC Transporter	WBC8 / ABCG8	Cuticular Wax Synthesis			AT5G52860.1	ABC-2 type transporter family protein; FUNCTIONS IN: ATPase activity, coupled to transmembrane movement of substances; LOCATED IN: membrane; EXPRESSED IN: 9 plant structures; EXPRESSED DURING: 6 growth stages; CONTAINS InterPro DOMAIN/s: ATPase, AAA+ type, core (InterPro:IPR003593), ABC transporter-like (InterPro:IPR003439), ABC-2 type transporter (InterPro:IPR013525), ABC transporter, conserved …	gi|15237291|ref|NP_200098.1|	ABC transporter G family member 8 [Arabidopsis thaliana] &gt;gi|75334041|sp|Q9FLX5.1|AB8G_ARATH RecName: Full=ABC transporter G family member 8; Short=ABC transporter ABCG.8; Short=AtABCG8; AltName: Full=Probable white-brown complex homolog protein 8; Short=AtWBC8 &gt;gi|10177100|dbj|BAB10434.1| ABC transporter-like protein [Arabidopsis thaliana] &gt;gi|332008886|gb|AED96269.1| ABC transporter G …
22293	GSBRNA2T00036916001	BnaA02g11130D	chrA02	5802228	5805079	AT5G51950	cuqA2-3	Omega-Hydroxy Fatty Acyl Dehydrogenase; omega-Hydroxy Fatty Acyl Dehydrogenase		Cutin Synthesis	Aliphatic Suberin Synthesis		AT5G51950.1	Glucose-methanol-choline (GMC) oxidoreductase family protein; FUNCTIONS IN: aldehyde-lyase activity, oxidoreductase activity, acting on CH-OH group of donors, FAD binding; INVOLVED IN: response to salt stress; LOCATED IN: endomembrane system; EXPRESSED IN: 11 plant structures; EXPRESSED DURING: 4 anthesis, C globular stage, F mature embryo stage, petal differentiation and expansion stage, E expan…	gi|15242236|ref|NP_200008.1|	Glucose-methanol-choline (GMC) oxidoreductase family protein [Arabidopsis thaliana] &gt;gi|14194161|gb|AAK56275.1|AF367287_1 AT5g51950/MSG15_3 [Arabidopsis thaliana] &gt;gi|30102488|gb|AAP21162.1| At5g51950/MSG15_3 [Arabidopsis thaliana] &gt;gi|332008766|gb|AED96149.1| Glucose-methanol-choline (GMC) oxidoreductase family protein [Arabidopsis thaliana]
22294	GSBRNA2T00036917001	BnaA02g11140D	chrA02	5805294	5807643	AT3G56060	cuqA2-3	Omega-Hydroxy Fatty Acyl Dehydrogenase; omega-Hydroxy Fatty Acyl Dehydrogenase		Cutin Synthesis	Aliphatic Suberin Synthesis		AT3G56060.1	Glucose-methanol-choline (GMC) oxidoreductase family protein; FUNCTIONS IN: aldehyde-lyase activity, oxidoreductase activity, acting on CH-OH group of donors, FAD binding; INVOLVED IN: alcohol metabolic process; LOCATED IN: endomembrane system; EXPRESSED IN: 19 plant structures; EXPRESSED DURING: 10 growth stages; CONTAINS InterPro DOMAIN/s: Glucose-methanol-choline oxidoreductase, N-terminal (In…	gi|18410417|ref|NP_567032.1|	Glucose-methanol-choline (GMC) oxidoreductase family protein [Arabidopsis thaliana] &gt;gi|15982755|gb|AAL09718.1| AT3g56060/F18O21_20 [Arabidopsis thaliana] &gt;gi|332645951|gb|AEE79472.1| Glucose-methanol-choline (GMC) oxidoreductase family protein [Arabidopsis thaliana]
42368	GSBRNA2T00070085001	BnaA02g12590D	chrA02	6765541	6765838	AT1G66850	cuqA2-3	Lipid Transfer Protein type 2	LTP type 2	Cuticular Wax Synthesis			AT1G66850.1	Bifunctional inhibitor/lipid-transfer protein/seed storage 2S albumin superfamily protein; FUNCTIONS IN: lipid binding; INVOLVED IN: lipid transport; LOCATED IN: endomembrane system; EXPRESSED IN: 8 plant structures; EXPRESSED DURING: 4 anthesis, petal differentiation and expansion stage, E expanded cotyledon stage; CONTAINS InterPro DOMAIN/s: Bifunctional inhibitor/plant lipid transfer protein/s…	gi|3062791|dbj|BAA25680.1|	Lipid transfer protein [Brassica rapa]
42432	GSBRNA2T00070173001	BnaA02g13230D	chrA02	7256229	7262873	AT1G67560	cuqA2-3	Lipoxygenase		Lipid Signaling	Lipase		AT1G67560.1	PLAT/LH2 domain-containing lipoxygenase family protein; FUNCTIONS IN: oxidoreductase activity, acting on single donors with incorporation of molecular oxygen, incorporation of two atoms of oxygen, lipoxygenase activity, iron ion binding, metal ion binding; INVOLVED IN: oxidation reduction, growth; LOCATED IN: chloroplast; EXPRESSED IN: 22 plant structures; EXPRESSED DURING: 13 growth stages; CONT…	gi|297838497|ref|XP_002887130.1|	lipoxygenase family protein [Arabidopsis lyrata subsp. lyrata] &gt;gi|297332971|gb|EFH63389.1| lipoxygenase family protein [Arabidopsis lyrata subsp. lyrata]
42436	GSBRNA2T00070179001	BnaA02g13270D	chrA02	7290026	7291436	AT1G77590	cuqA2-3	Long-Chain Acyl-CoA Synthetase (plastidial); Long-Chain Acyl-CoA Synthetase	LACS9	Plastidial Fatty Acid Synthesis	Plastidial Glycerolipid, Galactolipid and Sulfolipid Synthesis		AT1G77590.1	long chain acyl-CoA synthetase 9 (LACS9); FUNCTIONS IN: long-chain fatty acid-CoA ligase activity; INVOLVED IN: fatty acid metabolic process, fatty acid biosynthetic process; LOCATED IN: chloroplast, membrane, chloroplast envelope; EXPRESSED IN: 25 plant structures; EXPRESSED DURING: 14 growth stages; CONTAINS InterPro DOMAIN/s: AMP-binding, conserved site (InterPro:IPR020845), AMP-dependent synt…	gi|12049721|emb|CAC19877.1|	long chain acyl-CoA synthetase [Brassica napus]
42440	GSBRNA2T00070184001	BnaA02g13310D	chrA02	7312506	7314375	AT1G67730	cuqA2-3	Ketoacyl-CoA Reductase	KCR1	Fatty Acid Elongation and Cuticular Wax Synthesis	Aliphatic Suberin Synthesis		AT1G67730.1	beta-ketoacyl reductase 1 (KCR1); FUNCTIONS IN: oxidoreductase activity, ketoreductase activity, acetoacetyl-CoA reductase activity; INVOLVED IN: very long-chain fatty acid biosynthetic process, embryo development, cuticle development; LOCATED IN: endoplasmic reticulum, membrane; EXPRESSED IN: 26 plant structures; EXPRESSED DURING: 14 growth stages; CONTAINS InterPro DOMAIN/s: Short-chain dehydro…	gi|28565601|gb|AAO43449.1|	putative 3-ketoacyl-CoA reductase 2 [Brassica napus]
42460	GSBRNA2T00070209001	BnaA02g13510D	chrA02	7427385	7429480	AT1G68000	cuqA2-3	Phosphatidylinositol Synthase	PIS1	Eukaryotic Phospholipid Synthesis			AT1G68000.1	phosphatidylinositol synthase 1 (PIS1); CONTAINS InterPro DOMAIN/s: CDP-alcohol phosphatidyltransferase (InterPro:IPR000462), CDP-diacylglycerol-inositol 3-phosphatidyltransferase, eukaryote (InterPro:IPR014387); BEST Arabidopsis thaliana protein match is: probable CDP-diacylglycerol--inositol 3-phosphatidyltransferase 2 (TAIR:AT4G38570.1); Has 2907 Blast hits to 2907 proteins in 1088 species: Ar…	gi|21745398|gb|AAM77369.1|AF521301_1	phosphatidylinositol synthase [Brassica napus]
55447	GSBRNA2T00090867001	BnaA02g11430D	chrA02	5995398	5998478	AT3G45140	cuqA2-3	Lipoxygenase		Lipid Signaling			AT3G45140.1	lipoxygenase 2 (LOX2); FUNCTIONS IN: lipoxygenase activity; INVOLVED IN: in 7 processes; LOCATED IN: chloroplast thylakoid membrane, chloroplast stroma, chloroplast, chloroplast envelope; EXPRESSED IN: 24 plant structures; EXPRESSED DURING: 13 growth stages; CONTAINS InterPro DOMAIN/s: Lipoxygenase, iron binding site (InterPro:IPR020833), Lipoxygenase, C-terminal (InterPro:IPR013819), Lipoxygenas…	gi|130845790|gb|ABO32545.1|	LOX [Brassica oleracea var. gemmifera]
55459	GSBRNA2T00090880001	BnaA02g11550D	chrA02	6039908	6042212	AT5G50770	cuqA2-3	Steroleosin		TAG Synthesis			AT5G50770.1	hydroxysteroid dehydrogenase 6 (HSD6); FUNCTIONS IN: oxidoreductase activity, binding, catalytic activity; INVOLVED IN: oxidation reduction, metabolic process; LOCATED IN: endomembrane system; EXPRESSED IN: 12 plant structures; EXPRESSED DURING: 8 growth stages; CONTAINS InterPro DOMAIN/s: Short-chain dehydrogenase/reductase, conserved site (InterPro:IPR020904), NAD(P)-binding domain (InterPro:IP…	gi|15241261|ref|NP_199890.1|	hydroxysteroid dehydrogenase 6 [Arabidopsis thaliana] &gt;gi|75311591|sp|Q9LUE4.1|HSD6_ARATH RecName: Full=11-beta-hydroxysteroid dehydrogenase-like 6; AltName: Full=17-beta-hydroxysteroid dehydrogenase-like 6; AltName: Full=Hydroxysteroid dehydrogenase 6; Short=AtHSD6 &gt;gi|8777400|dbj|BAA96990.1| unnamed protein product [Arabidopsis thaliana] &gt;gi|57291844|gb|AAW49294.1| At5g50770 [Arabidops…
55461	GSBRNA2T00090882001	BnaA02g11570D	chrA02	6053222	6055079	AT5G50700	cuqA2-3	Steroleosin		TAG Synthesis			AT5G50700.1	hydroxysteroid dehydrogenase 1 (HSD1); FUNCTIONS IN: oxidoreductase activity, binding, catalytic activity; INVOLVED IN: oxidation reduction, metabolic process; LOCATED IN: endomembrane system; EXPRESSED IN: seed; CONTAINS InterPro DOMAIN/s: Short-chain dehydrogenase/reductase, conserved site (InterPro:IPR020904), NAD(P)-binding domain (InterPro:IPR016040), Glucose/ribitol dehydrogenase (InterPro:…	gi|124107990|gb|ABM90633.1|	short-chain dehydrogenase reductase [Brassica napus] &gt;gi|321173854|gb|ADW77633.1| steroleosin-A [Brassica napus] &gt;gi|321173856|gb|ADW77634.1| steroleosin-A [Brassica napus]
55506	GSBRNA2T00090936001	BnaA02g12020D	chrA02	6294418	6297875	AT1G65260	cuqA2-3	Permease-like Protein of Inner Chloroplast Envelope	TGD1	Lipid Trafficking			AT1G65260.1	plastid transcriptionally active 4 (PTAC4); INVOLVED IN: vesicle organization, thylakoid membrane organization; LOCATED IN: in 8 components; EXPRESSED IN: 23 plant structures; EXPRESSED DURING: 15 growth stages; CONTAINS InterPro DOMAIN/s: PspA/IM30 (InterPro:IPR007157); Has 3123 Blast hits to 3108 proteins in 1139 species: Archae - 38; Bacteria - 2412; Metazoa - 160; Fungi - 68; Plants - 89; Vir…	gi|18408237|ref|NP_564846.1|	plastid transcriptionally active 4 [Arabidopsis thaliana] &gt;gi|44888073|sp|O80796.1|VIPP1_ARATH RecName: Full=Membrane-associated protein VIPP1, chloroplastic; AltName: Full=Protein VESICLE-INDUCING PROTEIN IN PLASTIDS 1; Flags: Precursor &gt;gi|3335333|gb|AAC27135.1| Similar to chloroplast membrane-associated 30KD protein precursor (IM30) gb|M73744 from Pisum sativum. ESTs gb|N37557, gb|W43887…
55507	GSBRNA2T00090937001	BnaA02g12030D	chrA02	6297972	6299704	AT1G65260	cuqA2-3	Vesicle-Inducing Protein in Plastids	VIPP1	Lipid Trafficking			AT1G65260.1	plastid transcriptionally active 4 (PTAC4); INVOLVED IN: vesicle organization, thylakoid membrane organization; LOCATED IN: in 8 components; EXPRESSED IN: 23 plant structures; EXPRESSED DURING: 15 growth stages; CONTAINS InterPro DOMAIN/s: PspA/IM30 (InterPro:IPR007157); Has 3123 Blast hits to 3108 proteins in 1139 species: Archae - 38; Bacteria - 2412; Metazoa - 160; Fungi - 68; Plants - 89; Vir…	gi|18408237|ref|NP_564846.1|	plastid transcriptionally active 4 [Arabidopsis thaliana] &gt;gi|44888073|sp|O80796.1|VIPP1_ARATH RecName: Full=Membrane-associated protein VIPP1, chloroplastic; AltName: Full=Protein VESICLE-INDUCING PROTEIN IN PLASTIDS 1; Flags: Precursor &gt;gi|3335333|gb|AAC27135.1| Similar to chloroplast membrane-associated 30KD protein precursor (IM30) gb|M73744 from Pisum sativum. ESTs gb|N37557, gb|W43887…
55509	GSBRNA2T00090939001	BnaA02g12050D	chrA02	6303723	6304652	AT1G65290	cuqA2-3	Acyl Carrier Protein		Mitochondrial Fatty Acid and Lipoic Acid Synthesis			AT1G65290.1	mitochondrial acyl carrier protein 2 (mtACP2); FUNCTIONS IN: acyl carrier activity, cobalt ion binding, metal ion binding; INVOLVED IN: fatty acid biosynthetic process; LOCATED IN: mitochondrion, mitochondrial matrix; EXPRESSED IN: 22 plant structures; EXPRESSED DURING: 13 growth stages; CONTAINS InterPro DOMAIN/s: Phosphopantetheine-binding (InterPro:IPR006163), Acyl carrier protein (ACP) (Inter…	gi|21553376|gb|AAM62469.1|	acyl carrier protein, putative [Arabidopsis thaliana]
55512	GSBRNA2T00090943001	BnaA02g12080D	chrA02	6320965	6323314	AT1G65410	cuqA2-3	ATPase	TGD3	Lipid Trafficking			AT1G65410.1	non-intrinsic ABC protein 11 (NAP11); FUNCTIONS IN: transporter activity, ATPase activity; INVOLVED IN: lipid transport; LOCATED IN: chloroplast; EXPRESSED IN: 23 plant structures; EXPRESSED DURING: 13 growth stages; CONTAINS InterPro DOMAIN/s: ATPase, AAA+ type, core (InterPro:IPR003593), ABC transporter-like (InterPro:IPR003439), ABC transporter, conserved site (InterPro:IPR017871); BEST Arabid…	gi|18408274|ref|NP_564850.1|	protein TRIGALACTOSYLDIACYLGLYCEROL 3 [Arabidopsis thaliana] &gt;gi|75333028|sp|Q9AT00.1|AB13I_ARATH RecName: Full=Protein TRIGALACTOSYLDIACYLGLYCEROL 3, chloroplastic; AltName: Full=ABC transporter I family member 13; Short=ABC transporter ABCI.13; Short=AtABCI13; AltName: Full=Non-intrinsic ABC protein 11; Flags: Precursor &gt;gi|13605495|gb|AAK32741.1|AF361573_1 At1g65410/T8F5_19 [Arabidopsis …
55518	GSBRNA2T00090952001	BnaA02g12140D	chrA02	6392326	6393137	AT1G65520	cuqA2-3	Enoyl CoA isomerase (peroxisomal)	ECI1	beta-Oxidation			AT1G65520.1	delta(3), delta(2)-enoyl CoA isomerase 1 (ECI1); FUNCTIONS IN: carnitine racemase activity, catalytic activity, dodecenoyl-CoA delta-isomerase activity; INVOLVED IN: fatty acid catabolic process, metabolic process; LOCATED IN: peroxisome; EXPRESSED IN: 21 plant structures; EXPRESSED DURING: 10 growth stages; CONTAINS InterPro DOMAIN/s: Crotonase, core (InterPro:IPR001753); BEST Arabidopsis thalia…	gi|297841079|ref|XP_002888421.1|	enoyl-CoA hydratase/isomerase family protein [Arabidopsis lyrata subsp. lyrata] &gt;gi|297334262|gb|EFH64680.1| enoyl-CoA hydratase/isomerase family protein [Arabidopsis lyrata subsp. lyrata]
33394	GSBRNA2T00055454001	BnaA02g30470D	chrA02	22042463	22045797	AT5G48880	cuqA2-4	Ketoacyl-CoA Thiolase	PKT1	beta-Oxidation			AT5G48880.3	peroxisomal 3-keto-acyl-CoA thiolase 2; FUNCTIONS IN: transferase activity, transferring acyl groups other than amino-acyl groups, catalytic activity, acetyl-CoA C-acyltransferase activity; INVOLVED IN: fatty acid oxidation; LOCATED IN: peroxisome; EXPRESSED IN: 22 plant structures; EXPRESSED DURING: 14 growth stages; CONTAINS InterPro DOMAIN/s: Thiolase (InterPro:IPR002155), Thiolase, active sit…	gi|297795601|ref|XP_002865685.1|	KAT5/PKT1/PKT2 peroxisomal 3-keto-acyl-CoA thiolase [Arabidopsis lyrata subsp. lyrata] &gt;gi|297311520|gb|EFH41944.1| KAT5/PKT1/PKT2 peroxisomal 3-keto-acyl-CoA thiolase [Arabidopsis lyrata subsp. lyrata]
33822	GSBRNA2T00056194001	BnaA02g28380D	chrA02	20905669	20908478	AT3G26840	cuqA2-4			Lipase			AT3G26840.1	Esterase/lipase/thioesterase family protein; FUNCTIONS IN: transferase activity, transferring acyl groups other than amino-acyl groups, catalytic activity, acyltransferase activity; INVOLVED IN: metabolic process; LOCATED IN: plastoglobule; CONTAINS InterPro DOMAIN/s: Diacylglycerol acyltransferase (InterPro:IPR007130), Phospholipid/glycerol acyltransferase (InterPro:IPR002123); BEST Arabidopsis …	gi|297814930|ref|XP_002875348.1|	esterase/lipase/thioesterase family protein [Arabidopsis lyrata subsp. lyrata] &gt;gi|297321186|gb|EFH51607.1| esterase/lipase/thioesterase family protein [Arabidopsis lyrata subsp. lyrata]
33823	GSBRNA2T00056195001	BnaA02g28370D	chrA02	20887628	20892561	AT3G26840	cuqA2-4			Lipase			AT3G26840.1	Esterase/lipase/thioesterase family protein; FUNCTIONS IN: transferase activity, transferring acyl groups other than amino-acyl groups, catalytic activity, acyltransferase activity; INVOLVED IN: metabolic process; LOCATED IN: plastoglobule; CONTAINS InterPro DOMAIN/s: Diacylglycerol acyltransferase (InterPro:IPR007130), Phospholipid/glycerol acyltransferase (InterPro:IPR002123); BEST Arabidopsis …	gi|18405112|ref|NP_566801.1|	phytyl ester synthesis and diacylglycerol acyltransferase activity protein [Arabidopsis thaliana] &gt;gi|75335577|sp|Q9LW26.1|Y3684_ARATH RecName: Full=Acyltransferase-like protein At3g26840, chloroplastic; Flags: Precursor &gt;gi|13430466|gb|AAK25855.1|AF360145_1 unknown protein [Arabidopsis thaliana] &gt;gi|9279674|dbj|BAB01231.1| unnamed protein product [Arabidopsis thaliana] &gt;gi|15810663|g…
33825	GSBRNA2T00056197001	BnaA02g28350D	chrA02	20884332	20886927	AT3G26840	cuqA2-4			Lipase			AT3G26840.1	Esterase/lipase/thioesterase family protein; FUNCTIONS IN: transferase activity, transferring acyl groups other than amino-acyl groups, catalytic activity, acyltransferase activity; INVOLVED IN: metabolic process; LOCATED IN: plastoglobule; CONTAINS InterPro DOMAIN/s: Diacylglycerol acyltransferase (InterPro:IPR007130), Phospholipid/glycerol acyltransferase (InterPro:IPR002123); BEST Arabidopsis …	gi|297814924|ref|XP_002875345.1|	esterase/lipase/thioesterase family protein [Arabidopsis lyrata subsp. lyrata] &gt;gi|297321183|gb|EFH51604.1| esterase/lipase/thioesterase family protein [Arabidopsis lyrata subsp. lyrata]
33826	GSBRNA2T00056199001	BnaA02g28340D	chrA02	20869806	20875092	AT3G26840	cuqA2-4			Lipase			AT3G26840.1	Esterase/lipase/thioesterase family protein; FUNCTIONS IN: transferase activity, transferring acyl groups other than amino-acyl groups, catalytic activity, acyltransferase activity; INVOLVED IN: metabolic process; LOCATED IN: plastoglobule; CONTAINS InterPro DOMAIN/s: Diacylglycerol acyltransferase (InterPro:IPR007130), Phospholipid/glycerol acyltransferase (InterPro:IPR002123); BEST Arabidopsis …	gi|18405112|ref|NP_566801.1|	phytyl ester synthesis and diacylglycerol acyltransferase activity protein [Arabidopsis thaliana] &gt;gi|75335577|sp|Q9LW26.1|Y3684_ARATH RecName: Full=Acyltransferase-like protein At3g26840, chloroplastic; Flags: Precursor &gt;gi|13430466|gb|AAK25855.1|AF360145_1 unknown protein [Arabidopsis thaliana] &gt;gi|9279674|dbj|BAB01231.1| unnamed protein product [Arabidopsis thaliana] &gt;gi|15810663|g…
33827	GSBRNA2T00056200001	BnaA02g28330D	chrA02	20862267	20866749	AT3G26840	cuqA2-4			Lipase			AT3G26840.1	Esterase/lipase/thioesterase family protein; FUNCTIONS IN: transferase activity, transferring acyl groups other than amino-acyl groups, catalytic activity, acyltransferase activity; INVOLVED IN: metabolic process; LOCATED IN: plastoglobule; CONTAINS InterPro DOMAIN/s: Diacylglycerol acyltransferase (InterPro:IPR007130), Phospholipid/glycerol acyltransferase (InterPro:IPR002123); BEST Arabidopsis …	gi|18405112|ref|NP_566801.1|	phytyl ester synthesis and diacylglycerol acyltransferase activity protein [Arabidopsis thaliana] &gt;gi|75335577|sp|Q9LW26.1|Y3684_ARATH RecName: Full=Acyltransferase-like protein At3g26840, chloroplastic; Flags: Precursor &gt;gi|13430466|gb|AAK25855.1|AF360145_1 unknown protein [Arabidopsis thaliana] &gt;gi|9279674|dbj|BAB01231.1| unnamed protein product [Arabidopsis thaliana] &gt;gi|15810663|g…
33832	GSBRNA2T00056206001	BnaA02g28280D	chrA02	20827619	20829833	AT3G26790	cuqA2-4	Transcriptional factor with high similarity to the B3 region of the VP1/ABI3-like proteins	FUS3	TAG Synthesis			AT3G26790.1	FUSCA 3 (FUS3); CONTAINS InterPro DOMAIN/s: Transcriptional factor B3 (InterPro:IPR003340); BEST Arabidopsis thaliana protein match is: AP2/B3-like transcriptional factor family protein (TAIR:AT3G24650.1); Has 875 Blast hits to 861 proteins in 60 species: Archae - 0; Bacteria - 0; Metazoa - 1; Fungi - 7; Plants - 523; Viruses - 0; Other Eukaryotes - 344 (source: NCBI BLink).	gi|308193632|gb|ADO16345.1|	fusca 3 [Brassica napus]
43648	GSBRNA2T00072293001	BnaA02g27960D	chrA02	20655586	20656399	AT4G11850	cuqA2-4	Phospholipase D &gamma;		Lipid Signaling			AT4G11850.1	phospholipase D gamma 1 (PLDGAMMA1); FUNCTIONS IN: phospholipase D activity, protein binding, phosphatidylinositol-4,5-bisphosphate binding; INVOLVED IN: defense response to bacterium, incompatible interaction, embryo development ending in seed dormancy; LOCATED IN: plasma membrane; EXPRESSED IN: 20 plant structures; EXPRESSED DURING: 12 growth stages; CONTAINS InterPro DOMAIN/s: C2 membrane targ…	gi|349617874|gb|AEQ02412.1|	phospholipase D [Brassica napus]
48797	GSBRNA2T00080083001	BnaA02g29710D	chrA02	21641857	21643898	AT3G57310	cuqA2-4	Lipid Transfer Protein type 2	LTP type 2	Cuticular Wax Synthesis			AT3G57310.1	Bifunctional inhibitor/lipid-transfer protein/seed storage 2S albumin superfamily protein; FUNCTIONS IN: lipid binding; INVOLVED IN: lipid transport; LOCATED IN: endomembrane system; CONTAINS InterPro DOMAIN/s: Bifunctional inhibitor/plant lipid transfer protein/seed storage (InterPro:IPR016140), Plant lipid transfer protein/seed storage/trypsin-alpha amylase inhibitor (InterPro:IPR003612), Plant…	gi|9294030|dbj|BAB01987.1|	lipid transfer protein-like [Arabidopsis thaliana]
48819	GSBRNA2T00080116001	BnaA02g29490D	chrA02	21541175	21542959	AT3G28910	cuqA2-4	Myb Transcription Factors	MYB30	Cuticular Wax Synthesis			AT3G28910.1	myb domain protein 30 (MYB30); CONTAINS InterPro DOMAIN/s: SANT, DNA-binding (InterPro:IPR001005), Homeodomain-like (InterPro:IPR009057), Myb, DNA-binding (InterPro:IPR014778), HTH transcriptional regulator, Myb-type, DNA-binding (InterPro:IPR017930), Homeodomain-related (InterPro:IPR012287), Myb transcription factor (InterPro:IPR015495); BEST Arabidopsis thaliana protein match is: myb domain pro…	gi|15228529|ref|NP_189533.1|	myb domain protein 30 [Arabidopsis thaliana] &gt;gi|9965737|gb|AAG10145.1|AF250339_1 Myb30 [Arabidopsis thaliana] &gt;gi|3242071|emb|CAA07433.1| myb-like protein [Arabidopsis thaliana] &gt;gi|9294232|dbj|BAB02134.1| MYB family transcription factor-like protein [Arabidopsis thaliana] &gt;gi|19698863|gb|AAL91167.1| MYB family transcription factor, putative [Arabidopsis thaliana] &gt;gi|21386951|gb|…
51279	GSBRNA2T00084098001	BnaA02g27470D	chrA02	20247786	20250076	AT1G13580	cuqA2-4	Ceramide Synthase	LAG13	Sphingolipid Synthesis			AT1G13580.3	LAG1 longevity assurance homolog 3 (LAG13); CONTAINS InterPro DOMAIN/s: Longevity assurance, LAG1/LAC1 (InterPro:IPR016439), TRAM/LAG1/CLN8 homology domain (InterPro:IPR006634); BEST Arabidopsis thaliana protein match is: TRAM, LAG1 and CLN8 (TLC) lipid-sensing domain containing protein (TAIR:AT3G25540.1).	gi|157849668|gb|ABV89617.1|	Lag1 longevity assurance-like 3 [Brassica rapa]
51284	GSBRNA2T00084104001	BnaA02g27520D	chrA02	20278415	20281270	AT3G25585	cuqA2-4	Diacylglycerol Cholinephosphotransferase	DAG-CPT	TAG Synthesis	Eukaryotic Phospholipid Synthesis		AT3G25585.4	aminoalcoholphosphotransferase (AAPT2); FUNCTIONS IN: phosphatidyltransferase activity, phosphotransferase activity, for other substituted phosphate groups; INVOLVED IN: phospholipid biosynthetic process; LOCATED IN: membrane; EXPRESSED IN: 24 plant structures; EXPRESSED DURING: 15 growth stages; CONTAINS InterPro DOMAIN/s: Choline/ethanolaminephosphotransferase (InterPro:IPR014472), CDP-alcohol …	gi|15229490|ref|NP_189186.1|	aminoalcoholphosphotransferase [Arabidopsis thaliana] &gt;gi|30695829|ref|NP_850744.1| aminoalcoholphosphotransferase [Arabidopsis thaliana] &gt;gi|79313461|ref|NP_001030767.1| aminoalcoholphosphotransferase [Arabidopsis thaliana] &gt;gi|75220269|sp|O82568.1|AAPT2_ARATH RecName: Full=Choline/ethanolaminephosphotransferase 2; AltName: Full=Aminoalcohol phosphotransferase 2; Short=AtAAPT2 &gt;gi|13…
51287	GSBRNA2T00084107001	BnaA02g27550D	chrA02	20295505	20300705	AT3G25610	cuqA2-4	Translocase		Miscellaneous: lipid related			AT3G25610.1	ATPase E1-E2 type family protein / haloacid dehalogenase-like hydrolase family protein; FUNCTIONS IN: ATPase activity, coupled to transmembrane movement of ions, phosphorylative mechanism; INVOLVED IN: phospholipid transport, ATP biosynthetic process; LOCATED IN: plasma membrane; EXPRESSED IN: 12 plant structures; EXPRESSED DURING: 6 growth stages; CONTAINS InterPro DOMAIN/s: ATPase, P-type, phos…	gi|15230859|ref|NP_189189.1|	ATPase E1-E2 type family protein / haloacid dehalogenase-like hydrolase family protein [Arabidopsis thaliana] &gt;gi|12229653|sp|Q9LI83.1|ALA10_ARATH RecName: Full=Phospholipid-transporting ATPase 10; Short=AtALA10; AltName: Full=Aminophospholipid flippase 10 &gt;gi|11994751|dbj|BAB03080.1| P-type transporting ATPase [Arabidopsis thaliana] &gt;gi|332643521|gb|AEE77042.1| ATPase E1-E2 type family …
51288	GSBRNA2T00084108001	BnaA02g27560D	chrA02	20316320	20319317	AT3G25620	cuqA2-4	ABC Transporter	WBC21 / ABCG21	Cuticular Wax Synthesis			AT3G25620.2	ABC-2 type transporter family protein; FUNCTIONS IN: ATPase activity, coupled to transmembrane movement of substances; LOCATED IN: chloroplast, membrane; EXPRESSED IN: 17 plant structures; EXPRESSED DURING: 9 growth stages; CONTAINS InterPro DOMAIN/s: ATPase, AAA+ type, core (InterPro:IPR003593), ABC transporter-like (InterPro:IPR003439), ABC transporter, conserved site (InterPro:IPR017871), ABC-…	gi|334185623|ref|NP_001189973.1|	ABC transporter G family member 21 [Arabidopsis thaliana] &gt;gi|322510007|sp|Q7XA72.2|AB21G_ARATH RecName: Full=ABC transporter G family member 21; Short=ABC transporter ABCG.21; Short=AtABCG21; AltName: Full=White-brown complex homolog protein 21; Short=AtWBC21 &gt;gi|11994752|dbj|BAB03081.1| ABC transporter-like protein [Arabidopsis thaliana] &gt;gi|332643523|gb|AEE77044.1| ABC transporter G f…
55982	GSBRNA2T00091667001	BnaA02g30210D	chrA02	21892059	21892443	AT5G48490	cuqA2-4	Lipid Transfer Protein type 3	LTP type 3	Cuticular Wax Synthesis			AT5G48490.1	Bifunctional inhibitor/lipid-transfer protein/seed storage 2S albumin superfamily protein; FUNCTIONS IN: lipid binding; INVOLVED IN: lipid transport; LOCATED IN: endomembrane system; EXPRESSED IN: 20 plant structures; EXPRESSED DURING: 13 growth stages; CONTAINS InterPro DOMAIN/s: Bifunctional inhibitor/plant lipid transfer protein/seed storage (InterPro:IPR016140), Plant lipid transfer protein/s…	gi|15238989|ref|NP_199660.1|	bifunctional inhibitor/lipid-transfer protein/seed storage 2S albumin superfamily protein [Arabidopsis thaliana] &gt;gi|8777379|dbj|BAA96969.1| unnamed protein product [Arabidopsis thaliana] &gt;gi|21592824|gb|AAM64774.1| unknown [Arabidopsis thaliana] &gt;gi|106879149|gb|ABF82604.1| At5g48490 [Arabidopsis thaliana] &gt;gi|332008294|gb|AED95677.1| bifunctional inhibitor/lipid-transfer protein/see…
57138	GSBRNA2T00093597001	BnaA02g27380D	chrA02	20184060	20186383	AT2G03980	cuqA2-4			GDSL	Lipase		AT2G03980.1	GDSL-like Lipase/Acylhydrolase superfamily protein; FUNCTIONS IN: hydrolase activity, acting on ester bonds, carboxylesterase activity; INVOLVED IN: lipid metabolic process; LOCATED IN: endomembrane system; EXPRESSED IN: 24 plant structures; EXPRESSED DURING: 15 growth stages; CONTAINS InterPro DOMAIN/s: Lipase, GDSL (InterPro:IPR001087); BEST Arabidopsis thaliana protein match is: GDSL-like Lipa…	gi|297814712|ref|XP_002875239.1|	GDSL-motif lipase/hydrolase family protein [Arabidopsis lyrata subsp. lyrata] &gt;gi|297321077|gb|EFH51498.1| GDSL-motif lipase/hydrolase family protein [Arabidopsis lyrata subsp. lyrata]
57139	GSBRNA2T00093598001	BnaA02g27390D	chrA02	20190980	20194937	AT2G03980	cuqA2-4			GDSL	Lipase		AT2G03980.1	GDSL-like Lipase/Acylhydrolase superfamily protein; FUNCTIONS IN: hydrolase activity, acting on ester bonds, carboxylesterase activity; INVOLVED IN: lipid metabolic process; LOCATED IN: endomembrane system; EXPRESSED IN: 24 plant structures; EXPRESSED DURING: 15 growth stages; CONTAINS InterPro DOMAIN/s: Lipase, GDSL (InterPro:IPR001087); BEST Arabidopsis thaliana protein match is: GDSL-like Lipa…	gi|297814712|ref|XP_002875239.1|	GDSL-motif lipase/hydrolase family protein [Arabidopsis lyrata subsp. lyrata] &gt;gi|297321077|gb|EFH51498.1| GDSL-motif lipase/hydrolase family protein [Arabidopsis lyrata subsp. lyrata]
57246	GSBRNA2T00093760001	BnaA02g29130D	chrA02	21312198	21313913	AT3G27950	cuqA2-4			GDSL	Lipase		AT3G27950.1	GDSL-like Lipase/Acylhydrolase superfamily protein; FUNCTIONS IN: hydrolase activity, acting on ester bonds, carboxylesterase activity; INVOLVED IN: lipid metabolic process; LOCATED IN: endomembrane system; EXPRESSED IN: root; CONTAINS InterPro DOMAIN/s: Lipase, GDSL (InterPro:IPR001087); BEST Arabidopsis thaliana protein match is: GDSL-like Lipase/Acylhydrolase superfamily protein (TAIR:AT5G1445…	gi|75273395|sp|Q9LII9.1|GDL54_ARATH	RecName: Full=GDSL esterase/lipase At3g27950; AltName: Full=Extracellular lipase At3g27950; Flags: Precursor &gt;gi|9294311|dbj|BAB01482.1| unnamed protein product [Arabidopsis thaliana]
57259	GSBRNA2T00093775001	BnaA02g29000D	chrA02	21253734	21254824	AT3G27660	cuqA2-4	Oil-Body Oleosin		TAG Synthesis			AT3G27660.1	oleosin 4 (OLEO4); FUNCTIONS IN: molecular_function unknown; INVOLVED IN: response to freezing, lipid storage, seed germination, seed oilbody biogenesis; LOCATED IN: monolayer-surrounded lipid storage body, integral to membrane, membrane; EXPRESSED IN: hypocotyl, flower, stamen; EXPRESSED DURING: 4 anthesis, petal differentiation and expansion stage; CONTAINS InterPro DOMAIN/s: Oleosin (InterPro:…	gi|196122056|gb|ACG69503.1|	oleosin S2-1 [Brassica napus]
96253	GSBRNA2T00151437001	BnaA03g24250D	chrA03	11662248	11665011	AT4G10050	cuqA3-1			Lipase			AT4G10050.1	esterase/lipase/thioesterase family protein; FUNCTIONS IN: hydrolase activity; LOCATED IN: vacuole; EXPRESSED IN: 23 plant structures; EXPRESSED DURING: 13 growth stages; CONTAINS InterPro DOMAIN/s: Alpha/beta hydrolase fold-1 (InterPro:IPR000073), Protein phosphatase methylesterase, eukaryotic (InterPro:IPR016812); Has 30201 Blast hits to 17322 proteins in 780 species: Archae - 12; Bacteria - 13…	gi|18413291|ref|NP_567350.1|	esterase/lipase/thioesterase family protein [Arabidopsis thaliana] &gt;gi|14423412|gb|AAK62388.1|AF386943_1 lipase-like protein [Arabidopsis thaliana] &gt;gi|20148343|gb|AAM10062.1| lipase-like protein [Arabidopsis thaliana] &gt;gi|332657433|gb|AEE82833.1| esterase/lipase/thioesterase family protein [Arabidopsis thaliana]
96315	GSBRNA2T00151514001	BnaA03g24870D	chrA03	12005352	12010699	AT4G11850	cuqA3-1	Phospholipase D &gamma;		Lipid Signaling	Phospholipase	Lipase	AT4G11850.1	phospholipase D gamma 1 (PLDGAMMA1); FUNCTIONS IN: phospholipase D activity, protein binding, phosphatidylinositol-4,5-bisphosphate binding; INVOLVED IN: defense response to bacterium, incompatible interaction, embryo development ending in seed dormancy; LOCATED IN: plasma membrane; EXPRESSED IN: 20 plant structures; EXPRESSED DURING: 12 growth stages; CONTAINS InterPro DOMAIN/s: C2 membrane targ…	gi|182676312|gb|ACB98704.1|	phospholipase D gamma 1 [Brassica oleracea var. capitata]
96316	GSBRNA2T00151515001	BnaA03g24880D	chrA03	12021325	12024839	AT4G11850	cuqA3-1	Phospholipase D &gamma;		Lipid Signaling	Phospholipase	Lipase	AT4G11850.1	phospholipase D gamma 1 (PLDGAMMA1); FUNCTIONS IN: phospholipase D activity, protein binding, phosphatidylinositol-4,5-bisphosphate binding; INVOLVED IN: defense response to bacterium, incompatible interaction, embryo development ending in seed dormancy; LOCATED IN: plasma membrane; EXPRESSED IN: 20 plant structures; EXPRESSED DURING: 12 growth stages; CONTAINS InterPro DOMAIN/s: C2 membrane targ…	gi|182676312|gb|ACB98704.1|	phospholipase D gamma 1 [Brassica oleracea var. capitata]
69609	GSBRNA2T00112141001	BnaA03g27090D	chrA03	13366387	13369775	AT4G00520	cuqA3-2	Acyl-CoA Thioesterase	ACT1	beta-Oxidation	Miscellaneous: lipid related		AT4G00520.2	Acyl-CoA thioesterase family protein; FUNCTIONS IN: acyl-CoA thioesterase activity; INVOLVED IN: acyl-CoA metabolic process; EXPRESSED IN: 23 plant structures; EXPRESSED DURING: 13 growth stages; CONTAINS InterPro DOMAIN/s: Cyclic nucleotide-binding (InterPro:IPR000595), Cyclic nucleotide-binding-like (InterPro:IPR018490), Acyl-CoA thioesterase (InterPro:IPR003703), RmlC-like jelly roll fold (Int…	gi|297814279|ref|XP_002875023.1|	predicted protein [Arabidopsis lyrata subsp. lyrata] &gt;gi|297320860|gb|EFH51282.1| predicted protein [Arabidopsis lyrata subsp. lyrata]
81086	GSBRNA2T00129979001	BnaA03g04810D	chrA03	2235037	2237091	AT5G14310	cuqA3-3			Lipase			AT5G14310.1	carboxyesterase 16 (CXE16); FUNCTIONS IN: hydrolase activity; INVOLVED IN: metabolic process; LOCATED IN: endomembrane system; EXPRESSED IN: 23 plant structures; EXPRESSED DURING: 14 growth stages; CONTAINS InterPro DOMAIN/s: Lipase, GDXG, active site (InterPro:IPR002168), Alpha/beta hydrolase fold-3 (InterPro:IPR013094); BEST Arabidopsis thaliana protein match is: alpha/beta-Hydrolases superfami…	gi|18417344|ref|NP_568298.1|	carboxyesterase 16 [Arabidopsis thaliana] &gt;gi|75330009|sp|Q8LED9.1|CXE16_ARATH RecName: Full=Probable carboxylesterase 16; AltName: Full=AtCXE16 &gt;gi|21553610|gb|AAM62703.1| esterase, putative [Arabidopsis thaliana] &gt;gi|23306378|gb|AAN17416.1| putative protein [Arabidopsis thaliana] &gt;gi|24899763|gb|AAN65096.1| putative protein [Arabidopsis thaliana] &gt;gi|332004632|gb|AED92015.1| carb…
38884	GSBRNA2T00064629001	BnaA04g19410D	chrA04	15302418	15304445	AT2G33380	cuqA4-10	Caleosin		TAG Synthesis			AT2G33380.1	RESPONSIVE TO DESSICATION 20 (RD20); FUNCTIONS IN: lipoxygenase activity, calcium ion binding; INVOLVED IN: in 7 processes; LOCATED IN: chloroplast membrane, microsome, vacuole; EXPRESSED IN: 21 plant structures; EXPRESSED DURING: 13 growth stages; CONTAINS InterPro DOMAIN/s: Caleosin related (InterPro:IPR007736); BEST Arabidopsis thaliana protein match is: seed gene 1 (TAIR:AT4G26740.1); Has 344…	gi|196122106|gb|ACG69528.1|	caleosin CLO3-2 [Brassica napus]
38907	GSBRNA2T00064654001	BnaA04g19180D	chrA04	15201710	15204982	AT2G33150	cuqA4-10	Ketoacyl-CoA Thiolase	KAT2/PED1	beta-Oxidation			AT2G33150.1	peroxisomal 3-ketoacyl-CoA thiolase 3 (PKT3); FUNCTIONS IN: acetyl-CoA C-acyltransferase activity; INVOLVED IN: fatty acid beta-oxidation, jasmonic acid biosynthetic process, response to wounding, fatty acid oxidation, glyoxysome organization; LOCATED IN: in 6 components; EXPRESSED IN: 26 plant structures; EXPRESSED DURING: 15 growth stages; CONTAINS InterPro DOMAIN/s: Thiolase (InterPro:IPR00215…	gi|15225798|ref|NP_180873.1|	3-ketoacyl-CoA thiolase 2 [Arabidopsis thaliana] &gt;gi|73919871|sp|Q56WD9.2|THIK2_ARATH RecName: Full=3-ketoacyl-CoA thiolase 2, peroxisomal; AltName: Full=Acetyl-CoA acyltransferase 2; AltName: Full=Beta-ketothiolase 2; AltName: Full=Peroxisomal 3-oxoacyl-CoA thiolase 2; AltName: Full=Peroxisome defective protein 1; Flags: Precursor &gt;gi|11993853|gb|AAG42910.1|AF327529_1 putative 3-ketoacyl-C…
72595	GSBRNA2T00116841001	BnaA05g05980D	chrA05	3195362	3195690	AT2G39350	cuqA5-2	ABC Transporter	WBC1 /ABCG1	Cuticular Wax Synthesis			AT2G39350.1	ABC-2 type transporter family protein; FUNCTIONS IN: ATPase activity, coupled to transmembrane movement of substances; INVOLVED IN: response to nematode; LOCATED IN: plasma membrane; EXPRESSED IN: 15 plant structures; EXPRESSED DURING: 4 anthesis, C globular stage, petal differentiation and expansion stage, E expanded cotyledon stage; CONTAINS InterPro DOMAIN/s: ATPase, AAA+ type, core (InterPro:…	gi|15225076|ref|NP_181467.1|	ABC transporter G family member 1 [Arabidopsis thaliana] &gt;gi|75318720|sp|O80946.1|AB1G_ARATH RecName: Full=ABC transporter G family member 1; Short=ABC transporter ABCG.1; Short=AtABCG1; AltName: Full=White-brown complex homolog protein 1; Short=AtWBC1 &gt;gi|3402672|gb|AAC28975.1| putative ABC transporter [Arabidopsis thaliana] &gt;gi|26449770|dbj|BAC42008.1| putative ABC transporter [Arabido…
72596	GSBRNA2T00116842001	BnaA05g05990D	chrA05	3195752	3197686	AT2G39350	cuqA5-2	ABC Transporter	WBC1 /ABCG1	Cuticular Wax Synthesis			AT2G39350.1	ABC-2 type transporter family protein; FUNCTIONS IN: ATPase activity, coupled to transmembrane movement of substances; INVOLVED IN: response to nematode; LOCATED IN: plasma membrane; EXPRESSED IN: 15 plant structures; EXPRESSED DURING: 4 anthesis, C globular stage, petal differentiation and expansion stage, E expanded cotyledon stage; CONTAINS InterPro DOMAIN/s: ATPase, AAA+ type, core (InterPro:…	gi|15225076|ref|NP_181467.1|	ABC transporter G family member 1 [Arabidopsis thaliana] &gt;gi|75318720|sp|O80946.1|AB1G_ARATH RecName: Full=ABC transporter G family member 1; Short=ABC transporter ABCG.1; Short=AtABCG1; AltName: Full=White-brown complex homolog protein 1; Short=AtWBC1 &gt;gi|3402672|gb|AAC28975.1| putative ABC transporter [Arabidopsis thaliana] &gt;gi|26449770|dbj|BAC42008.1| putative ABC transporter [Arabido…
72605	GSBRNA2T00116851001	BnaA05g06080D	chrA05	3233728	3235603	AT2G39220	cuqA5-2	Acyl-Hydrolase (Patatin-like)		Lipid Signaling	Phospholipase	Lipase	AT2G39220.1	PATATIN-like protein 6 (PLP6); FUNCTIONS IN: nutrient reservoir activity; INVOLVED IN: metabolic process, lipid metabolic process; EXPRESSED IN: 22 plant structures; EXPRESSED DURING: 13 growth stages; CONTAINS InterPro DOMAIN/s: Acyl transferase/acyl hydrolase/lysophospholipase (InterPro:IPR016035), Patatin (InterPro:IPR002641); BEST Arabidopsis thaliana protein match is: patatin-like protein 6 …	gi|15225054|ref|NP_181455.1|	PATATIN-like protein 6 [Arabidopsis thaliana] &gt;gi|75100008|sp|O80959.1|PLP6_ARATH RecName: Full=Patatin-like protein 6; Short=AtPLP6; AltName: Full=Patatin-related phospholipase A IIIalpha; Short=pPLAIIIa; AltName: Full=Phospholipase A IIB; Short=AtPLAIIB &gt;gi|3402683|gb|AAC28986.1| similar to latex allergen from Hevea brasiliensis [Arabidopsis thaliana] &gt;gi|17065144|gb|AAL32726.1| putati…
58206	GSBRNA2T00095230001	BnaA05g10200D	chrA05	5557795	5559364	AT2G33380	cuqA5-3	Caleosin		TAG Synthesis			AT2G33380.1	RESPONSIVE TO DESSICATION 20 (RD20); FUNCTIONS IN: lipoxygenase activity, calcium ion binding; INVOLVED IN: in 7 processes; LOCATED IN: chloroplast membrane, microsome, vacuole; EXPRESSED IN: 21 plant structures; EXPRESSED DURING: 13 growth stages; CONTAINS InterPro DOMAIN/s: Caleosin related (InterPro:IPR007736); BEST Arabidopsis thaliana protein match is: seed gene 1 (TAIR:AT4G26740.1); Has 344…	gi|196122106|gb|ACG69528.1|	caleosin CLO3-2 [Brassica napus]
97726	GSBRNA2T00153784001	BnaA05g23110D	chrA05	17520544	17528123	AT3G16785	cuqA5-4	Phospholipase D &zeta;	PLD &zeta;1	Plastidial Glycerolipid, Galactolipid and Sulfolipid Synthesis			AT3G16785.1	phospholipase D P1 (PLDP1); CONTAINS InterPro DOMAIN/s: Phospholipase D, eukaryota (InterPro:IPR016555), Pleckstrin homology-type (InterPro:IPR011993), Phospholipase D (InterPro:IPR015679), Phospholipase D/Transphosphatidylase (InterPro:IPR001736), Pleckstrin homology (InterPro:IPR001849); BEST Arabidopsis thaliana protein match is: phospholipase D P2 (TAIR:AT3G05630.1); Has 3214 Blast hits to 18…	gi|22331122|ref|NP_188302.2|	phospholipase D P1 [Arabidopsis thaliana] &gt;gi|20139230|sp|Q9LRZ5.1|PLDP1_ARATH RecName: Full=Phospholipase D p1; Short=AtPLDp1; AltName: Full=Phospholipase D zeta 1; Short=PLDzeta1; AltName: Full=Phospholipase D1 PHOX and PX-containing domain protein &gt;gi|15723315|gb|AAL06337.1|AF411833_1 phospholipase D zeta1 [Arabidopsis thaliana] &gt;gi|11994476|dbj|BAA95772.2| phospholipase D-like protei…
97751	GSBRNA2T00153817001	BnaA05g22860D	chrA05	17325921	17328581	AT3G17240	cuqA5-4	Mitochondrial Dihydrolipoamide Dehydrogenase, branched chain alpha-ketoacid dehydrogenase complex		Mitochondrial Fatty Acid and Lipoic Acid Synthesis			AT3G17240.3	lipoamide dehydrogenase 2 (mtLPD2); FUNCTIONS IN: dihydrolipoyl dehydrogenase activity, copper ion binding, cobalt ion binding, zinc ion binding, ATP binding; INVOLVED IN: response to cadmium ion; LOCATED IN: mitochondrion, chloroplast, mitochondrial respiratory chain complex I, mitochondrial matrix; EXPRESSED IN: 28 plant structures; EXPRESSED DURING: 17 growth stages; CONTAINS InterPro DOMAIN/s…	gi|30684419|ref|NP_851005.1|	dihydrolipoyl dehydrogenase 2 [Arabidopsis thaliana] &gt;gi|30684428|ref|NP_566570.3| dihydrolipoyl dehydrogenase 2 [Arabidopsis thaliana] &gt;gi|75264758|sp|Q9M5K2.1|DLDH2_ARATH RecName: Full=Dihydrolipoyl dehydrogenase 2, mitochondrial; Short=AtmLPD2; Short=mtLPD2; AltName: Full=Dihydrolipoamide dehydrogenase 2; AltName: Full=Glycine cleavage system L protein 2; AltName: Full=Pyruvate dehydroge…
60193	GSBRNA2T00098570001	BnaA07g15060D	chrA07	13138693	13141019	AT5G40610	cuqA7-2	NAD-dependent Glycerol-3-Phosphate Dehydrogenase (plastidial)		Plastidial Glycerolipid, Galactolipid and Sulfolipid Synthesis			AT5G40610.1	NAD-dependent glycerol-3-phosphate dehydrogenase family protein; FUNCTIONS IN: in 9 functions; INVOLVED IN: oxidation reduction, glycerol-3-phosphate metabolic process, glycerol-3-phosphate catabolic process, carbohydrate metabolic process, metabolic process; LOCATED IN: chloroplast, glycerol-3-phosphate dehydrogenase complex, cytoplasm; EXPRESSED IN: 24 plant structures; EXPRESSED DURING: 15 gro…	gi|15237458|ref|NP_198877.1|	glycerol-3-phosphate dehydrogenase [NAD+] [Arabidopsis thaliana] &gt;gi|75337065|sp|Q9SCX9.1|GPDA1_ARATH RecName: Full=Glycerol-3-phosphate dehydrogenase [NAD(+)] 1, chloroplastic; Flags: Precursor &gt;gi|6686813|emb|CAB64726.1| dihydroxyacetone 3-phosphate reductase [Arabidopsis thaliana] &gt;gi|9758088|dbj|BAB08532.1| dihydroxyacetone 3-phosphate reductase [Arabidopsis thaliana] &gt;gi|24030418…
60209	GSBRNA2T00098591001	BnaA07g15220D	chrA07	13234796	13236562	AT5G41040	cuqA7-2	Aliphatic Suberin Feruloyl Transferase	ASFT1	Aliphatic Suberin Synthesis	Aromatic Suberin Synthesis		AT5G41040.1	HXXXD-type acyl-transferase family protein; CONTAINS InterPro DOMAIN/s: Transferase (InterPro:IPR003480); BEST Arabidopsis thaliana protein match is: HXXXD-type acyl-transferase family protein (TAIR:AT5G63560.1); Has 2970 Blast hits to 2949 proteins in 200 species: Archae - 0; Bacteria - 2; Metazoa - 0; Fungi - 233; Plants - 2727; Viruses - 0; Other Eukaryotes - 8 (source: NCBI BLink).	gi|30693723|ref|NP_851111.1|	omega-hydroxypalmitate O-feruloyl transferase [Arabidopsis thaliana] &gt;gi|75165230|sp|Q94CD1.1|HHT1_ARATH RecName: Full=Omega-hydroxypalmitate O-feruloyl transferase; AltName: Full=Omega-hydroxyacid hydroxycinnamoyltransferase; AltName: Full=Protein ALIPHATIC SUBERIN FERULOYL TRANSFERASE &gt;gi|14334526|gb|AAK59460.1| putative N-hydroxycinnamoyl/benzoyltransferase [Arabidopsis thaliana] &gt;gi|…
60216	GSBRNA2T00098600001	BnaA07g15290D	chrA07	13255050	13258280	AT5G41130	cuqA7-2			Lipase			AT5G41130.1	Esterase/lipase/thioesterase family protein; FUNCTIONS IN: transferase activity, transferring acyl groups other than amino-acyl groups, catalytic activity, acyltransferase activity; INVOLVED IN: metabolic process; LOCATED IN: cellular_component unknown; CONTAINS InterPro DOMAIN/s: Diacylglycerol acyltransferase (InterPro:IPR007130), Phospholipid/glycerol acyltransferase (InterPro:IPR002123); BEST…	gi|9759159|dbj|BAB09715.1|	unnamed protein product [Arabidopsis thaliana]
60242	GSBRNA2T00098637001	BnaA07g15550D	chrA07	13436524	13441048	AT5G41890	cuqA7-2			GDSL	Lipase		AT5G41890.1	GDSL-like Lipase/Acylhydrolase superfamily protein; FUNCTIONS IN: lipase activity, hydrolase activity, acting on ester bonds, carboxylesterase activity; INVOLVED IN: lipid metabolic process; LOCATED IN: endomembrane system; EXPRESSED IN: flower; EXPRESSED DURING: petal differentiation and expansion stage; CONTAINS InterPro DOMAIN/s: Lipase, GDSL (InterPro:IPR001087); BEST Arabidopsis thaliana pro…	gi|334188115|ref|NP_199004.2|	GDSL esterase/lipase [Arabidopsis thaliana] &gt;gi|332007357|gb|AED94740.1| GDSL esterase/lipase [Arabidopsis thaliana]
60879	GSBRNA2T00099406001	BnaA07g21920D	chrA07	16884804	16886033	AT1G75020	cuqA7-3	1-acylglycerol-3-phosphate acyltransferase; 1-Acylglycerol-3-Phosphate Acyltransferase	LPAAT4	TAG Synthesis	Eukaryotic Phospholipid Synthesis		AT1G75020.2	lysophosphatidyl acyltransferase 4 (LPAT4); FUNCTIONS IN: acyltransferase activity; INVOLVED IN: metabolic process; EXPRESSED IN: 25 plant structures; EXPRESSED DURING: 13 growth stages; CONTAINS InterPro DOMAIN/s: Phospholipid/glycerol acyltransferase (InterPro:IPR002123); BEST Arabidopsis thaliana protein match is: lysophosphatidyl acyltransferase 5 (TAIR:AT3G18850.4); Has 35333 Blast hits to 3…	gi|605059948|gb|AHV90569.1|	lysophosphatidyl acyltransferase 4-2 [Brassica napus]
60881	GSBRNA2T00099408001	BnaA07g21940D	chrA07	16894273	16898001	AT1G74960	cuqA7-3	Ketoacyl-ACP Synthase II	KASII; KASII (fab1)	Plastidial Fatty Acid Synthesis	Plastidial Glycerolipid, Galactolipid and Sulfolipid Synthesis		AT1G74960.3	fatty acid biosynthesis 1 (FAB1); CONTAINS InterPro DOMAIN/s: Beta-ketoacyl synthase (InterPro:IPR000794), Thiolase-like (InterPro:IPR016039), Beta-ketoacyl synthase, C-terminal (InterPro:IPR014031), 3-oxoacyl-[acyl-carrier-protein] synthase 2 (InterPro:IPR017568), Beta-ketoacyl synthase, N-terminal (InterPro:IPR014030), Thiolase-like, subgroup (InterPro:IPR016038), Beta-ketoacyl synthase, active…	gi|19698877|gb|AAL91174.1|	putative 3-ketoacyl-ACP synthase [Arabidopsis thaliana]
60909	GSBRNA2T00099441001	BnaA07g22220D	chrA07	17038534	17040370	AT1G74460	cuqA7-3			GDSL	Lipase		AT1G74460.1	GDSL-like Lipase/Acylhydrolase superfamily protein; FUNCTIONS IN: hydrolase activity, acting on ester bonds, carboxylesterase activity; INVOLVED IN: lipid metabolic process; LOCATED IN: endomembrane system; EXPRESSED IN: shoot, hypocotyl, root, flower, carpel; EXPRESSED DURING: petal differentiation and expansion stage; CONTAINS InterPro DOMAIN/s: Lipase, GDSL (InterPro:IPR001087); BEST Arabidops…	gi|15221260|ref|NP_177586.1|	GDSL esterase/lipase [Arabidopsis thaliana] &gt;gi|75169843|sp|Q9CA68.1|GDL31_ARATH RecName: Full=GDSL esterase/lipase At1g74460; AltName: Full=Extracellular lipase At1g74460; Flags: Precursor &gt;gi|12324806|gb|AAG52368.1|AC011765_20 putative lipase/acylhydrolase; 46085-44470 [Arabidopsis thaliana] &gt;gi|21592578|gb|AAM64527.1| putative lipase/acylhydrolase [Arabidopsis thaliana] &gt;gi|3321974…
60922	GSBRNA2T00099455001	BnaA07g22350D	chrA07	17092719	17095035	AT1G74210	cuqA7-3	Glycerophosphoryl Diester Phosphodiesterase		Miscellaneous: lipid related			AT1G74210.1	PLC-like phosphodiesterases superfamily protein; FUNCTIONS IN: phosphoric diester hydrolase activity, glycerophosphodiester phosphodiesterase activity; INVOLVED IN: glycerol metabolic process, lipid metabolic process; LOCATED IN: vacuole; EXPRESSED IN: 24 plant structures; EXPRESSED DURING: 15 growth stages; CONTAINS InterPro DOMAIN/s: PLC-like phosphodiesterase, TIM beta/alpha-barrel domain (Int…	gi|15221164|ref|NP_177561.1|	glycerophosphoryl diester phosphodiesterase [Arabidopsis thaliana] &gt;gi|12324904|gb|AAG52406.1|AC020579_8 putative glycerophosphodiester phosphodiesterase; 42559-40170 [Arabidopsis thaliana] &gt;gi|17381162|gb|AAL36393.1| putative glycerophosphodiester phosphodiesterase [Arabidopsis thaliana] &gt;gi|21592460|gb|AAM64411.1| putative glycerophosphodiester phosphodiesterase [Arabidopsis thaliana] …
60923	GSBRNA2T00099456001	BnaA07g22360D	chrA07	17096333	17098495	AT1G74210	cuqA7-3	Glycerophosphoryl Diester Phosphodiesterase		Miscellaneous: lipid related			AT1G74210.1	PLC-like phosphodiesterases superfamily protein; FUNCTIONS IN: phosphoric diester hydrolase activity, glycerophosphodiester phosphodiesterase activity; INVOLVED IN: glycerol metabolic process, lipid metabolic process; LOCATED IN: vacuole; EXPRESSED IN: 24 plant structures; EXPRESSED DURING: 15 growth stages; CONTAINS InterPro DOMAIN/s: PLC-like phosphodiesterase, TIM beta/alpha-barrel domain (Int…	gi|297839299|ref|XP_002887531.1|	predicted protein [Arabidopsis lyrata subsp. lyrata] &gt;gi|297333372|gb|EFH63790.1| predicted protein [Arabidopsis lyrata subsp. lyrata]
60932	GSBRNA2T00099467001	BnaA07g22450D	chrA07	17123669	17126932	AT1G73920	cuqA7-3			Lipase			AT1G73920.1	alpha/beta-Hydrolases superfamily protein; FUNCTIONS IN: lipase activity; INVOLVED IN: glycerol biosynthetic process, lipid metabolic process; LOCATED IN: cellular_component unknown; EXPRESSED IN: 24 plant structures; EXPRESSED DURING: 15 growth stages; CONTAINS InterPro DOMAIN/s: AB-hydrolase-associated lipase region (InterPro:IPR006693); BEST Arabidopsis thaliana protein match is: alpha/beta-Hy…	gi|18410487|ref|NP_565075.1|	alpha/beta-hydrolase domain-containing protein [Arabidopsis thaliana] &gt;gi|15293101|gb|AAK93661.1| putative lipase [Arabidopsis thaliana] &gt;gi|28394005|gb|AAO42410.1| putative lipase [Arabidopsis thaliana] &gt;gi|332197403|gb|AEE35524.1| alpha/beta-hydrolase domain-containing protein [Arabidopsis thaliana]
60944	GSBRNA2T00099482001	BnaA07g22570D	chrA07	17182002	17186538	AT1G73680	cuqA7-3	&&alpha;;-Dioxygenase-Peroxidase (involved in fatty acid &&alpha;;-oxidation)		Lipid Signaling			AT1G73680.1	alpha dioxygenase (ALPHA DOX2); CONTAINS InterPro DOMAIN/s: Haem peroxidase (InterPro:IPR010255), Haem peroxidase, animal (InterPro:IPR002007); BEST Arabidopsis thaliana protein match is: Peroxidase superfamily protein (TAIR:AT3G01420.1); Has 1634 Blast hits to 1495 proteins in 223 species: Archae - 0; Bacteria - 102; Metazoa - 1237; Fungi - 165; Plants - 68; Viruses - 3; Other Eukaryotes - 59 (s…	gi|15219521|ref|NP_177509.1|	alpha dioxygenase [Arabidopsis thaliana] &gt;gi|75308928|sp|Q9C9U3.1|DOX2_ARATH RecName: Full=Alpha-dioxygenase 2; Short=Alpha DOX2; AltName: Full=Fatty acid dioxygenase AlphaDOX2; Flags: Precursor &gt;gi|12324212|gb|AAG52078.1|AC012679_16 feebly-like protein; 35361-32165 [Arabidopsis thaliana] &gt;gi|19698873|gb|AAL91172.1| feebly-like protein [Arabidopsis thaliana] &gt;gi|22136130|gb|AAM91143.1…
60949	GSBRNA2T00099492001	BnaA07g22620D	chrA07	17216971	17221981	AT1G73600	cuqA7-3	Phosphoethanolamine N-Methyltransferase		Eukaryotic Phospholipid Synthesis			AT1G73600.2	S-adenosyl-L-methionine-dependent methyltransferases superfamily protein; FUNCTIONS IN: methyltransferase activity, phosphoethanolamine N-methyltransferase activity; INVOLVED IN: metabolic process; EXPRESSED IN: guard cell; CONTAINS InterPro DOMAIN/s: Methyltransferase type 11 (InterPro:IPR013216); BEST Arabidopsis thaliana protein match is: S-adenosyl-L-methionine-dependent methyltransferases su…	gi|145362386|ref|NP_974139.2|	putative phosphoethanolamine N-methyltransferase 3 [Arabidopsis thaliana] &gt;gi|332197359|gb|AEE35480.1| putative phosphoethanolamine N-methyltransferase 3 [Arabidopsis thaliana]
60950	GSBRNA2T00099494001	BnaA07g22630D	chrA07	17226618	17228754	AT1G73560	cuqA7-3	Lipid Transfer Protein type 5	LTP type 5	Cuticular Wax Synthesis			AT1G73560.1	Bifunctional inhibitor/lipid-transfer protein/seed storage 2S albumin superfamily protein; FUNCTIONS IN: lipid binding; INVOLVED IN: lipid transport; LOCATED IN: endomembrane system; EXPRESSED IN: central cell, embryo; EXPRESSED DURING: C globular stage; CONTAINS InterPro DOMAIN/s: Bifunctional inhibitor/plant lipid transfer protein/seed storage (InterPro:IPR016140), Plant lipid transfer protein/…	gi|18410388|ref|NP_565067.1|	Bifunctional inhibitor/lipid-transfer protein/seed storage 2S albumin superfamily protein [Arabidopsis thaliana] &gt;gi|91806079|gb|ABE65768.1| protease inhibitor/seed storage/lipid transfer protein family protein [Arabidopsis thaliana] &gt;gi|332197355|gb|AEE35476.1| Bifunctional inhibitor/lipid-transfer protein/seed storage 2S albumin superfamily protein [Arabidopsis thaliana]
60952	GSBRNA2T00099497001	BnaA07g22650D	chrA07	17238339	17242431	AT1G73480	cuqA7-3	Monoacylglycerol Lipase (MAGL)		TAG Degradation			AT1G73480.1	alpha/beta-Hydrolases superfamily protein; FUNCTIONS IN: hydrolase activity; EXPRESSED IN: 25 plant structures; EXPRESSED DURING: 15 growth stages; BEST Arabidopsis thaliana protein match is: alpha/beta-Hydrolases superfamily protein (TAIR:AT1G18360.1); Has 6390 Blast hits to 6380 proteins in 1730 species: Archae - 36; Bacteria - 4672; Metazoa - 140; Fungi - 153; Plants - 452; Viruses - 63; Other…	gi|18410366|ref|NP_565066.1|	alpha/beta-Hydrolases superfamily protein [Arabidopsis thaliana] &gt;gi|15028213|gb|AAK76603.1| putative lysophospholipase homolog [Arabidopsis thaliana] &gt;gi|25054973|gb|AAN71958.1| putative lysophospholipase homolog [Arabidopsis thaliana] &gt;gi|332197346|gb|AEE35467.1| alpha/beta-Hydrolases superfamily protein [Arabidopsis thaliana]
62637	GSBRNA2T00101916001	BnaA07g28220D	chrA07	20389067	20390766	AT1G69640	cuqA7-4	Sphingobase C4-Hydroxylase	SBH1	Sphingolipid Synthesis			AT1G69640.1	sphingoid base hydroxylase 1 (SBH1); CONTAINS InterPro DOMAIN/s: Fatty acid hydroxylase (InterPro:IPR006694); BEST Arabidopsis thaliana protein match is: sphingoid base hydroxylase 2 (TAIR:AT1G14290.1); Has 2400 Blast hits to 2339 proteins in 395 species: Archae - 0; Bacteria - 406; Metazoa - 416; Fungi - 708; Plants - 429; Viruses - 3; Other Eukaryotes - 438 (source: NCBI BLink).	gi|22330531|ref|NP_177122.2|	sphingoid base hydroxylase 1 [Arabidopsis thaliana] &gt;gi|75248486|sp|Q8VYI1.1|SBH1_ARATH RecName: Full=Sphinganine C(4)-monooxygenase 1; AltName: Full=Sphingoid C4-hydroxylase 1; AltName: Full=Sphingoid base hydroxylase 1 &gt;gi|17979535|gb|AAL50102.1| At1g69640/F24J1.22 [Arabidopsis thaliana] &gt;gi|23505995|gb|AAN28857.1| At1g69640/F24J1.22 [Arabidopsis thaliana] &gt;gi|332196837|gb|AEE34958.…
62996	GSBRNA2T00102401001	BnaA07g28790D	chrA07	20752828	20754549	AT1G70670	cuqA7-4	Caleosin		TAG Synthesis			AT1G70670.1	Caleosin-related family protein; CONTAINS InterPro DOMAIN/s: Caleosin related (InterPro:IPR007736); BEST Arabidopsis thaliana protein match is: Caleosin-related family protein (TAIR:AT1G70680.1); Has 341 Blast hits to 336 proteins in 61 species: Archae - 0; Bacteria - 0; Metazoa - 0; Fungi - 60; Plants - 278; Viruses - 0; Other Eukaryotes - 3 (source: NCBI BLink).	gi|18409649|ref|NP_564995.1|	probable peroxygenase 4 [Arabidopsis thaliana] &gt;gi|75333639|sp|Q9CAB7.1|PXG4_ARATH RecName: Full=Probable peroxygenase 4; Short=AtPXG4; AltName: Full=Caleosin-4 &gt;gi|12324758|gb|AAG52340.1|AC011663_19 unknown protein; 59759-58619 [Arabidopsis thaliana] &gt;gi|15810177|gb|AAL06990.1| At1g70670/F5A18_15 [Arabidopsis thaliana] &gt;gi|23505789|gb|AAN28754.1| At1g70670/F5A18_15 [Arabidopsis thali…
63021	GSBRNA2T00102434001	BnaA07g29040D	chrA07	20894377	20900619	AT1G71010	cuqA7-4	Phosphatidylinositol-Phosphate Kinase type III		Lipid Signaling			AT1G71010.1	FORMS APLOID AND BINUCLEATE CELLS 1C (FAB1C); FUNCTIONS IN: 1-phosphatidylinositol-4-phosphate 5-kinase activity, phosphatidylinositol phosphate kinase activity, ATP binding; INVOLVED IN: phosphatidylinositol metabolic process, cellular protein metabolic process; LOCATED IN: cellular_component unknown; EXPRESSED IN: 22 plant structures; EXPRESSED DURING: 13 growth stages; CONTAINS InterPro DOMAIN…	gi|297838923|ref|XP_002887343.1|	predicted protein [Arabidopsis lyrata subsp. lyrata] &gt;gi|297333184|gb|EFH63602.1| predicted protein [Arabidopsis lyrata subsp. lyrata]
63061	GSBRNA2T00102483001	BnaA07g29440D	chrA07	21065523	21067845	AT1G71691	cuqA7-4			GDSL	Lipase		AT1G71691.2	GDSL-like Lipase/Acylhydrolase superfamily protein; FUNCTIONS IN: hydrolase activity, acting on ester bonds, carboxylesterase activity; INVOLVED IN: lipid metabolic process; LOCATED IN: endomembrane system; EXPRESSED IN: 10 plant structures; EXPRESSED DURING: 6 growth stages; CONTAINS InterPro DOMAIN/s: Lipase, GDSL (InterPro:IPR001087); BEST Arabidopsis thaliana protein match is: GDSL-like Lipas…	gi|42572069|ref|NP_974125.1|	GDSL esterase/lipase [Arabidopsis thaliana] &gt;gi|75204334|sp|Q9SF78.1|GDL29_ARATH RecName: Full=GDSL esterase/lipase At1g71691; AltName: Full=Extracellular lipase At1g71691; Flags: Precursor &gt;gi|7239493|gb|AAF43219.1|AC012654_3 Strong similarity to the putative GDSL-motif containing lipase/hydrolase F26A9.7 from A. thaliana on BAC gb|AC016163 [Arabidopsis thaliana] &gt;gi|12323716|gb|AAG5181…
63064	GSBRNA2T00102486001	BnaA07g29470D	chrA07	21091604	21093555	AT1G71697	cuqA7-4	Choline Kinase	CK1	TAG Synthesis	Eukaryotic Phospholipid Synthesis		AT1G71697.1	choline kinase 1 (CK1); FUNCTIONS IN: choline kinase activity; INVOLVED IN: response to salt stress, response to wounding; LOCATED IN: cellular_component unknown; EXPRESSED IN: 24 plant structures; EXPRESSED DURING: 15 growth stages; CONTAINS InterPro DOMAIN/s: Choline kinase, N-terminal (InterPro:IPR007521), Choline/ethanolamine kinase (InterPro:IPR002573), Protein kinase-like domain (InterPro:I…	gi|15217543|ref|NP_177315.1|	choline kinase 1 [Arabidopsis thaliana] &gt;gi|75264877|sp|Q9M9H6.1|CK1_ARATH RecName: Full=Probable choline kinase 1; Short=AtCK1 &gt;gi|7239497|gb|AAF43223.1|AC012654_7 Strong similarity to the putative choline kinase F26A9.3 gi|6682607 from Arabidopsis thaliana on BAC gb|AC016163. EST gb|F19946 comes from this gene [Arabidopsis thaliana] &gt;gi|30725296|gb|AAP37670.1| At1g71697 [Arabidopsis th…
63075	GSBRNA2T00102498001	BnaA07g29580D	chrA07	21126303	21127667	AT1G14290	cuqA7-4	Sphingobase C4-Hydroxylase	SBH2	Sphingolipid Synthesis			AT1G14290.1	sphingoid base hydroxylase 2 (SBH2); CONTAINS InterPro DOMAIN/s: Fatty acid hydroxylase (InterPro:IPR006694); BEST Arabidopsis thaliana protein match is: sphingoid base hydroxylase 1 (TAIR:AT1G69640.1); Has 2314 Blast hits to 2272 proteins in 379 species: Archae - 0; Bacteria - 367; Metazoa - 413; Fungi - 680; Plants - 393; Viruses - 3; Other Eukaryotes - 458 (source: NCBI BLink).	gi|543176794|gb|AGV54420.1|	sur2 hydroxylase/desaturase [Phaseolus vulgaris]
63093	GSBRNA2T00102517001	BnaA07g29760D	chrA07	21226540	21228257	AT1G71960	cuqA7-4	ABC Transporter	WBC26 / ABCG25	Cuticular Wax Synthesis			AT1G71960.1	ATP-binding casette family G25 (ABCG25); CONTAINS InterPro DOMAIN/s: ATPase, AAA+ type, core (InterPro:IPR003593), ABC transporter-like (InterPro:IPR003439), ABC-2 type transporter (InterPro:IPR013525); BEST Arabidopsis thaliana protein match is: ATP-binding cassette 14 (TAIR:AT1G31770.1); Has 400795 Blast hits to 363827 proteins in 4147 species: Archae - 6947; Bacteria - 316897; Metazoa - 8938; …	gi|227206300|dbj|BAH57205.1|	AT1G71960 [Arabidopsis thaliana]
63094	GSBRNA2T00102518001	BnaA07g29770D	chrA07	21229000	21232248	AT1G71960	cuqA7-4	ABC Transporter	WBC26 / ABCG25	Cuticular Wax Synthesis			AT1G71960.1	ATP-binding casette family G25 (ABCG25); CONTAINS InterPro DOMAIN/s: ATPase, AAA+ type, core (InterPro:IPR003593), ABC transporter-like (InterPro:IPR003439), ABC-2 type transporter (InterPro:IPR013525); BEST Arabidopsis thaliana protein match is: ATP-binding cassette 14 (TAIR:AT1G31770.1); Has 400795 Blast hits to 363827 proteins in 4147 species: Archae - 6947; Bacteria - 316897; Metazoa - 8938; …	gi|15292753|gb|AAK92745.1|	putative ABC transporter protein [Arabidopsis thaliana]
63157	GSBRNA2T00102595001	BnaA07g30400D	chrA07	21538607	21543232	AT1G72700	cuqA7-4	Translocase		Miscellaneous: lipid related			AT1G72700.1	ATPase E1-E2 type family protein / haloacid dehalogenase-like hydrolase family protein; FUNCTIONS IN: ATPase activity, coupled to transmembrane movement of ions, phosphorylative mechanism; INVOLVED IN: metabolic process, ATP biosynthetic process, phospholipid transport; LOCATED IN: integral to membrane, membrane; EXPRESSED IN: 22 plant structures; EXPRESSED DURING: 13 growth stages; CONTAINS Inte…	gi|15218567|ref|NP_177414.1|	putative phospholipid-transporting ATPase 5 [Arabidopsis thaliana] &gt;gi|12229669|sp|Q9SGG3.1|ALA5_ARATH RecName: Full=Putative phospholipid-transporting ATPase 5; Short=AtALA5; AltName: Full=Aminophospholipid flippase 5 &gt;gi|12323764|gb|AAG51844.1|AC010926_7 putative P-type transporting ATPase; 43607-39026 [Arabidopsis thaliana] &gt;gi|332197241|gb|AEE35362.1| putative phospholipid-transporti…
63174	GSBRNA2T00102616001	BnaA07g30570D	chrA07	21618375	21620505	AT1G73050	cuqA7-4	Omega-Hydroxy Fatty Acyl Dehydrogenase; omega-Hydroxy Fatty Acyl Dehydrogenase		Cutin Synthesis	Aliphatic Suberin Synthesis		AT1G73050.1	Glucose-methanol-choline (GMC) oxidoreductase family protein; FUNCTIONS IN: oxidoreductase activity, acting on CH-OH group of donors, FAD binding; INVOLVED IN: cyanide biosynthetic process, defense response; LOCATED IN: endomembrane system; EXPRESSED IN: flower; EXPRESSED DURING: petal differentiation and expansion stage; CONTAINS InterPro DOMAIN/s: Glucose-methanol-choline oxidoreductase, N-term…	gi|15219367|ref|NP_177448.1|	Glucose-methanol-choline (GMC) oxidoreductase family protein [Arabidopsis thaliana] &gt;gi|75207536|sp|Q9SSM2.1|MDLL_ARATH RecName: Full=(R)-mandelonitrile lyase-like; AltName: Full=Hydroxynitrile lyase-like; Short=(R)-oxynitrilase-like; Flags: Precursor &gt;gi|5903094|gb|AAD55652.1|AC008017_25 Similar to (R)-mandelonitrile lyase isoform 1 precursor [Arabidopsis thaliana] &gt;gi|332197287|gb|AEE3…
36112	GSBRNA2T00059913001	BnaA08g19690D	chrA08	15069666	15072307	AT1G26270	cuqA8-2	Phosphatidylinositol-4-Kinase &gamma;		Lipid Signaling			AT1G26270.1	Phosphatidylinositol 3- and 4-kinase family protein; FUNCTIONS IN: inositol or phosphatidylinositol kinase activity, phosphotransferase activity, alcohol group as acceptor; LOCATED IN: cellular_component unknown; EXPRESSED IN: 23 plant structures; EXPRESSED DURING: 13 growth stages; CONTAINS InterPro DOMAIN/s: Phosphatidylinositol 3-/4-kinase, catalytic (InterPro:IPR000403); BEST Arabidopsis thal…	gi|297845574|ref|XP_002890668.1|	phosphatidylinositol 3-and 4-kinase family protein [Arabidopsis lyrata subsp. lyrata] &gt;gi|297336510|gb|EFH66927.1| phosphatidylinositol 3-and 4-kinase family protein [Arabidopsis lyrata subsp. lyrata]
36149	GSBRNA2T00059956001	BnaA08g19320D	chrA08	14892320	14894081	AT3G43570	cuqA8-2			GDSL	Lipase		AT3G43570.1	GDSL-like Lipase/Acylhydrolase superfamily protein; FUNCTIONS IN: hydrolase activity, acting on ester bonds, lipase activity, carboxylesterase activity; INVOLVED IN: lipid metabolic process; LOCATED IN: endomembrane system; CONTAINS InterPro DOMAIN/s: Lipase, GDSL, active site (InterPro:IPR008265), Lipase, GDSL (InterPro:IPR001087); BEST Arabidopsis thaliana protein match is: GDSL-like Lipase/Acy…	gi|15229719|ref|NP_189943.1|	GDSL esterase/lipase [Arabidopsis thaliana] &gt;gi|75173224|sp|Q9FYD3.1|GDL56_ARATH RecName: Full=GDSL esterase/lipase At3g43570; AltName: Full=Extracellular lipase At3g43570; Flags: Precursor &gt;gi|9967506|emb|CAC05631.1| putative protein [Arabidopsis thaliana] &gt;gi|332644285|gb|AEE77806.1| GDSL esterase/lipase [Arabidopsis thaliana]
44151	GSBRNA2T00073053001	BnaA08g20530D	chrA08	15465286	15469016	AT1G23330	cuqA8-2	Triacylglycerol Lipase (TAGL)		TAG Degradation			AT1G23330.1	alpha/beta-Hydrolases superfamily protein; FUNCTIONS IN: molecular_function unknown; INVOLVED IN: biological_process unknown; LOCATED IN: endomembrane system; EXPRESSED IN: 22 plant structures; EXPRESSED DURING: 13 growth stages; BEST Arabidopsis thaliana protein match is: alpha/beta-Hydrolases superfamily protein (TAIR:AT1G10740.4); Has 777 Blast hits to 777 proteins in 229 species: Archae - 0; …	gi|408667922|gb|AFU75878.1|	lipase [Brassica napus]
44175	GSBRNA2T00073082001	BnaA08g20770D	chrA08	15558901	15563792	AT1G22620	cuqA8-2	Sac domain-containing Phosphoinositide Phosphatase		Lipid Signaling			AT1G22620.1	suppressor of actin 1 (ATSAC1); CONTAINS InterPro DOMAIN/s: Synaptojanin, N-terminal (InterPro:IPR002013); BEST Arabidopsis thaliana protein match is: Phosphoinositide phosphatase family protein (TAIR:AT3G14205.1); Has 2374 Blast hits to 1664 proteins in 228 species: Archae - 0; Bacteria - 0; Metazoa - 925; Fungi - 777; Plants - 320; Viruses - 0; Other Eukaryotes - 352 (source: NCBI BLink).	gi|22329733|ref|NP_173676.2|	phosphoinositide phosphatase SAC1 [Arabidopsis thaliana] &gt;gi|75145699|sp|Q7XZU3.1|SAC1_ARATH RecName: Full=Phosphoinositide phosphatase SAC1; Short=AtSAC1; AltName: Full=Factor-induced gene 4-like protein; Short=AtFIG4; AltName: Full=Phosphatidylinositol 3,5-bisphosphate 5-phosphatase SAC1; AltName: Full=Protein FRAGILE FIBER 7; AltName: Full=Protein SUPPRESSOR OF ACTIN 1; AltName: Full=SAC do…
44176	GSBRNA2T00073083001	BnaA08g20780D	chrA08	15564538	15566423	AT1G18460	cuqA8-2			Lipase			AT1G18460.1	alpha/beta-Hydrolases superfamily protein; FUNCTIONS IN: lipase activity; INVOLVED IN: glycerol biosynthetic process, lipid metabolic process; EXPRESSED IN: 23 plant structures; EXPRESSED DURING: 13 growth stages; CONTAINS InterPro DOMAIN/s: AB-hydrolase-associated lipase region (InterPro:IPR006693); BEST Arabidopsis thaliana protein match is: alpha/beta-Hydrolases superfamily protein (TAIR:AT1G7…	gi|6714304|gb|AAF26000.1|AC013354_19	F15H18.6 [Arabidopsis thaliana]
63290	GSBRNA2T00102754001	BnaA08g21050D	chrA08	15685791	15689490	AT1G21980	cuqA8-2	Phosphatidylinositol-Phosphate Kinase type IB		Lipid Signaling			AT1G21980.1	phosphatidylinositol-4-phosphate 5-kinase 1 (PIP5K1); CONTAINS InterPro DOMAIN/s: Phosphatidylinositol-4-phosphate 5-kinase, core, subgroup (InterPro:IPR016034), Phosphatidylinositol-4-phosphate 5-kinase, plant (InterPro:IPR017163), MORN motif (InterPro:IPR003409), Phosphatidylinositol-4-phosphate 5-kinase, core (InterPro:IPR002498); BEST Arabidopsis thaliana protein match is: phosphatidylinosito…	gi|297845202|ref|XP_002890482.1|	ATPIP5K1 [Arabidopsis lyrata subsp. lyrata] &gt;gi|297336324|gb|EFH66741.1| ATPIP5K1 [Arabidopsis lyrata subsp. lyrata]
63293	GSBRNA2T00102758001	BnaA08g21080D	chrA08	15703093	15704980	AT1G21920	cuqA8-2	Phosphatidylinositol-Phosphate Kinase type IB		Lipid Signaling			AT1G21920.1	Histone H3 K4-specific methyltransferase SET7/9 family protein; CONTAINS InterPro DOMAIN/s: MORN motif (InterPro:IPR003409); BEST Arabidopsis thaliana protein match is: Histone H3 K4-specific methyltransferase SET7/9 family protein (TAIR:AT1G77660.1); Has 24355 Blast hits to 6247 proteins in 541 species: Archae - 0; Bacteria - 3533; Metazoa - 3700; Fungi - 215; Plants - 2241; Viruses - 0; Other E…	gi|15219142|ref|NP_173610.1|	Histone H3 K4-specific methyltransferase SET7/9 family protein [Arabidopsis thaliana] &gt;gi|6552740|gb|AAF16539.1|AC013482_13 T26F17.15 [Arabidopsis thaliana] &gt;gi|13878045|gb|AAK44100.1|AF370285_1 putative phosphatidylinositol-4-phosphate 5-kinase [Arabidopsis thaliana] &gt;gi|23297433|gb|AAN12886.1| putative phosphatidylinositol-4-phosphate 5-kinase [Arabidopsis thaliana] &gt;gi|332192051|gb…
53293	GSBRNA2T00087508001	BnaA09g08660D	chrA09	4344651	4345821	AT2G16280	cuqA9-1	Ketoacyl-CoA Synthase	KCS9	Fatty Acid Elongation and Cuticular Wax Synthesis			AT2G16280.1	3-ketoacyl-CoA synthase 9 (KCS9); FUNCTIONS IN: transferase activity, transferring acyl groups other than amino-acyl groups, catalytic activity; INVOLVED IN: response to cold, response to light stimulus, very long-chain fatty acid metabolic process, response to osmotic stress, cuticle development; LOCATED IN: membrane; EXPRESSED IN: 25 plant structures; EXPRESSED DURING: 13 growth stages; CONTAIN…	gi|15226724|ref|NP_179223.1|	3-ketoacyl-CoA synthase 9 [Arabidopsis thaliana] &gt;gi|75206187|sp|Q9SIX1.1|KCS9_ARATH RecName: Full=3-ketoacyl-CoA synthase 9; Short=KCS-9; AltName: Full=Very long-chain fatty acid condensing enzyme 9; Short=VLCFA condensing enzyme 9 &gt;gi|4544399|gb|AAD22309.1| putative beta-ketoacyl-CoA synthase [Arabidopsis thaliana] &gt;gi|330251386|gb|AEC06480.1| 3-ketoacyl-CoA synthase 9 [Arabidopsis tha…
53294	GSBRNA2T00087509001	BnaA09g08670D	chrA09	4345869	4346022	AT2G16280	cuqA9-1	Ketoacyl-CoA Synthase	KCS9	Fatty Acid Elongation and Cuticular Wax Synthesis			AT2G16280.1	3-ketoacyl-CoA synthase 9 (KCS9); FUNCTIONS IN: transferase activity, transferring acyl groups other than amino-acyl groups, catalytic activity; INVOLVED IN: response to cold, response to light stimulus, very long-chain fatty acid metabolic process, response to osmotic stress, cuticle development; LOCATED IN: membrane; EXPRESSED IN: 25 plant structures; EXPRESSED DURING: 13 growth stages; CONTAIN…	gi|15226724|ref|NP_179223.1|	3-ketoacyl-CoA synthase 9 [Arabidopsis thaliana] &gt;gi|75206187|sp|Q9SIX1.1|KCS9_ARATH RecName: Full=3-ketoacyl-CoA synthase 9; Short=KCS-9; AltName: Full=Very long-chain fatty acid condensing enzyme 9; Short=VLCFA condensing enzyme 9 &gt;gi|4544399|gb|AAD22309.1| putative beta-ketoacyl-CoA synthase [Arabidopsis thaliana] &gt;gi|330251386|gb|AEC06480.1| 3-ketoacyl-CoA synthase 9 [Arabidopsis tha…
34623	GSBRNA2T00057459001	BnaA09g48190D	chrA09	32324209	32331415	AT1G59820	cuqA9-12	Translocase		Miscellaneous: lipid related			AT1G59820.1	aminophospholipid ATPase 3 (ALA3); FUNCTIONS IN: phospholipid transporter activity, ATPase activity, coupled to transmembrane movement of ions, phosphorylative mechanism; INVOLVED IN: Golgi vesicle budding, shoot development, root development; LOCATED IN: Golgi apparatus, plasma membrane; EXPRESSED IN: 25 plant structures; EXPRESSED DURING: 15 growth stages; CONTAINS InterPro DOMAIN/s: ATPase, P-…	gi|15218927|ref|NP_176191.1|	phospholipid-transporting ATPase 3 [Arabidopsis thaliana] &gt;gi|30316321|sp|Q9XIE6.2|ALA3_ARATH RecName: Full=Phospholipid-transporting ATPase 3; Short=AtALA3; AltName: Full=Aminophospholipid ATPase 3; AltName: Full=Aminophospholipid flippase 3; AltName: Full=Protein IRREGULAR TRICHOME BRANCH 2 &gt;gi|20147219|gb|AAM10325.1| At1g59820/F23H11_14 [Arabidopsis thaliana] &gt;gi|332195500|gb|AEE33621…
34629	GSBRNA2T00057468001	BnaA09g48250D	chrA09	32362396	32369109	AT5G35360	cuqA9-12	Biotin Carboxylase of Heteromeric ACCase	BC (Subunit of Heteromeric ACCase)	Plastidial Fatty Acid Synthesis			AT5G35360.1	acetyl Co-enzyme a carboxylase biotin carboxylase subunit (CAC2); FUNCTIONS IN: biotin carboxylase activity, acetyl-CoA carboxylase activity; INVOLVED IN: fatty acid biosynthetic process; LOCATED IN: chloroplast, chloroplast stroma, chloroplast envelope; EXPRESSED IN: 25 plant structures; EXPRESSED DURING: 16 growth stages; CONTAINS InterPro DOMAIN/s: Carbamoyl phosphate synthase, large subunit, …	gi|298364394|gb|ADI79333.1|	chloroplast biotin carboxylase [Brassica napus]
41518	GSBRNA2T00068788001	BnaA09g15080D	chrA09	8749023	8750514	AT1G57750	cuqA9-2	Midchain Alkane Hydroxylase / Cytochrome P450, 96A; Secondary Alcohol Dehydrogenase	CYP96A15/MAH1	Cuticular Wax Synthesis			AT1G57750.1	cytochrome P450, family 96, subfamily A, polypeptide 15 (CYP96A15); CONTAINS InterPro DOMAIN/s: Cytochrome P450 (InterPro:IPR001128), Cytochrome P450, E-class, group I (InterPro:IPR002401), Cytochrome P450, conserved site (InterPro:IPR017972); BEST Arabidopsis thaliana protein match is: cytochrome P450, family 96, subfamily A, polypeptide 3 (TAIR:AT1G65340.1); Has 29548 Blast hits to 29460 protei…	gi|15223657|ref|NP_176086.1|	alkane hydroxylase CYP96A15 [Arabidopsis thaliana] &gt;gi|12321341|gb|AAG50737.1|AC079733_5 cytochrome P450, putative [Arabidopsis thaliana] &gt;gi|16930513|gb|AAL31942.1|AF419610_1 At1g57750/T8L23_21 [Arabidopsis thaliana] &gt;gi|20259330|gb|AAM13991.1| putative cytochrome P450 [Arabidopsis thaliana] &gt;gi|29028732|gb|AAO64745.1| At1g57750/T8L23_21 [Arabidopsis thaliana] &gt;gi|332195337|gb|AEE…
41519	GSBRNA2T00068790001	BnaA09g15090D	chrA09	8762531	8764022	AT1G57750	cuqA9-2	Midchain Alkane Hydroxylase / Cytochrome P450, 96A; Secondary Alcohol Dehydrogenase	CYP96A15/MAH1	Cuticular Wax Synthesis			AT1G57750.1	cytochrome P450, family 96, subfamily A, polypeptide 15 (CYP96A15); CONTAINS InterPro DOMAIN/s: Cytochrome P450 (InterPro:IPR001128), Cytochrome P450, E-class, group I (InterPro:IPR002401), Cytochrome P450, conserved site (InterPro:IPR017972); BEST Arabidopsis thaliana protein match is: cytochrome P450, family 96, subfamily A, polypeptide 3 (TAIR:AT1G65340.1); Has 29548 Blast hits to 29460 protei…	gi|15223657|ref|NP_176086.1|	alkane hydroxylase CYP96A15 [Arabidopsis thaliana] &gt;gi|12321341|gb|AAG50737.1|AC079733_5 cytochrome P450, putative [Arabidopsis thaliana] &gt;gi|16930513|gb|AAL31942.1|AF419610_1 At1g57750/T8L23_21 [Arabidopsis thaliana] &gt;gi|20259330|gb|AAM13991.1| putative cytochrome P450 [Arabidopsis thaliana] &gt;gi|29028732|gb|AAO64745.1| At1g57750/T8L23_21 [Arabidopsis thaliana] &gt;gi|332195337|gb|AEE…
41520	GSBRNA2T00068792001	BnaA09g15100D	chrA09	8767499	8768990	AT1G57750	cuqA9-2	Midchain Alkane Hydroxylase / Cytochrome P450, 96A; Secondary Alcohol Dehydrogenase	CYP96A15/MAH1	Cuticular Wax Synthesis			AT1G57750.1	cytochrome P450, family 96, subfamily A, polypeptide 15 (CYP96A15); CONTAINS InterPro DOMAIN/s: Cytochrome P450 (InterPro:IPR001128), Cytochrome P450, E-class, group I (InterPro:IPR002401), Cytochrome P450, conserved site (InterPro:IPR017972); BEST Arabidopsis thaliana protein match is: cytochrome P450, family 96, subfamily A, polypeptide 3 (TAIR:AT1G65340.1); Has 29548 Blast hits to 29460 protei…	gi|15223657|ref|NP_176086.1|	alkane hydroxylase CYP96A15 [Arabidopsis thaliana] &gt;gi|12321341|gb|AAG50737.1|AC079733_5 cytochrome P450, putative [Arabidopsis thaliana] &gt;gi|16930513|gb|AAL31942.1|AF419610_1 At1g57750/T8L23_21 [Arabidopsis thaliana] &gt;gi|20259330|gb|AAM13991.1| putative cytochrome P450 [Arabidopsis thaliana] &gt;gi|29028732|gb|AAO64745.1| At1g57750/T8L23_21 [Arabidopsis thaliana] &gt;gi|332195337|gb|AEE…
41523	GSBRNA2T00068797001	BnaA09g15130D	chrA09	8775304	8776798	AT1G57750	cuqA9-2	Midchain Alkane Hydroxylase / Cytochrome P450, 96A; Secondary Alcohol Dehydrogenase	CYP96A15/MAH1	Cuticular Wax Synthesis			AT1G57750.1	cytochrome P450, family 96, subfamily A, polypeptide 15 (CYP96A15); CONTAINS InterPro DOMAIN/s: Cytochrome P450 (InterPro:IPR001128), Cytochrome P450, E-class, group I (InterPro:IPR002401), Cytochrome P450, conserved site (InterPro:IPR017972); BEST Arabidopsis thaliana protein match is: cytochrome P450, family 96, subfamily A, polypeptide 3 (TAIR:AT1G65340.1); Has 29548 Blast hits to 29460 protei…	gi|15223657|ref|NP_176086.1|	alkane hydroxylase CYP96A15 [Arabidopsis thaliana] &gt;gi|12321341|gb|AAG50737.1|AC079733_5 cytochrome P450, putative [Arabidopsis thaliana] &gt;gi|16930513|gb|AAL31942.1|AF419610_1 At1g57750/T8L23_21 [Arabidopsis thaliana] &gt;gi|20259330|gb|AAM13991.1| putative cytochrome P450 [Arabidopsis thaliana] &gt;gi|29028732|gb|AAO64745.1| At1g57750/T8L23_21 [Arabidopsis thaliana] &gt;gi|332195337|gb|AEE…
41526	GSBRNA2T00068804001	BnaA09g15160D	chrA09	8798242	8799744	AT1G57750	cuqA9-2	Midchain Alkane Hydroxylase / Cytochrome P450, 96A; Secondary Alcohol Dehydrogenase	CYP96A15/MAH1	Cuticular Wax Synthesis			AT1G57750.1	cytochrome P450, family 96, subfamily A, polypeptide 15 (CYP96A15); CONTAINS InterPro DOMAIN/s: Cytochrome P450 (InterPro:IPR001128), Cytochrome P450, E-class, group I (InterPro:IPR002401), Cytochrome P450, conserved site (InterPro:IPR017972); BEST Arabidopsis thaliana protein match is: cytochrome P450, family 96, subfamily A, polypeptide 3 (TAIR:AT1G65340.1); Has 29548 Blast hits to 29460 protei…	gi|15223657|ref|NP_176086.1|	alkane hydroxylase CYP96A15 [Arabidopsis thaliana] &gt;gi|12321341|gb|AAG50737.1|AC079733_5 cytochrome P450, putative [Arabidopsis thaliana] &gt;gi|16930513|gb|AAL31942.1|AF419610_1 At1g57750/T8L23_21 [Arabidopsis thaliana] &gt;gi|20259330|gb|AAM13991.1| putative cytochrome P450 [Arabidopsis thaliana] &gt;gi|29028732|gb|AAO64745.1| At1g57750/T8L23_21 [Arabidopsis thaliana] &gt;gi|332195337|gb|AEE…
44397	GSBRNA2T00073401001	BnaA09g15250D	chrA09	8875772	8881511	AT1G56670	cuqA9-2			GDSL	Lipase		AT1G56670.1	GDSL-like Lipase/Acylhydrolase superfamily protein; FUNCTIONS IN: hydrolase activity, acting on ester bonds, carboxylesterase activity; INVOLVED IN: lipid metabolic process; LOCATED IN: endomembrane system; EXPRESSED IN: 10 plant structures; EXPRESSED DURING: 6 growth stages; CONTAINS InterPro DOMAIN/s: Lipase, GDSL (InterPro:IPR001087); BEST Arabidopsis thaliana protein match is: GDSL-like Lipas…	gi|297848220|ref|XP_002891991.1|	GDSL-motif lipase/hydrolase family protein [Arabidopsis lyrata subsp. lyrata] &gt;gi|297337833|gb|EFH68250.1| GDSL-motif lipase/hydrolase family protein [Arabidopsis lyrata subsp. lyrata]
44427	GSBRNA2T00073443001	BnaA09g15550D	chrA09	9059861	9061289	AT1G58725	cuqA9-2			GDSL	Lipase		AT1G58725.1	GDSL-like Lipase/Acylhydrolase superfamily protein; FUNCTIONS IN: hydrolase activity, acting on ester bonds, lipase activity, carboxylesterase activity; INVOLVED IN: lipid metabolic process; LOCATED IN: endomembrane system; CONTAINS InterPro DOMAIN/s: Lipase, GDSL, active site (InterPro:IPR008265), Lipase, GDSL (InterPro:IPR001087); BEST Arabidopsis thaliana protein match is: GDSL-like Lipase/Acy…	gi|343455569|gb|AEM36355.1|	At1g59406 [Arabidopsis thaliana]
44428	GSBRNA2T00073445001	BnaA09g15560D	chrA09	9063086	9064497	AT1G58725	cuqA9-2			GDSL	Lipase		AT1G58725.1	GDSL-like Lipase/Acylhydrolase superfamily protein; FUNCTIONS IN: hydrolase activity, acting on ester bonds, lipase activity, carboxylesterase activity; INVOLVED IN: lipid metabolic process; LOCATED IN: endomembrane system; CONTAINS InterPro DOMAIN/s: Lipase, GDSL, active site (InterPro:IPR008265), Lipase, GDSL (InterPro:IPR001087); BEST Arabidopsis thaliana protein match is: GDSL-like Lipase/Acy…	gi|343455569|gb|AEM36355.1|	At1g59406 [Arabidopsis thaliana]
56104	GSBRNA2T00091893001	BnaA09g14610D	chrA09	8415404	8416795	AT1G58725	cuqA9-2			GDSL	Lipase		AT1G58725.1	GDSL-like Lipase/Acylhydrolase superfamily protein; FUNCTIONS IN: hydrolase activity, acting on ester bonds, lipase activity, carboxylesterase activity; INVOLVED IN: lipid metabolic process; LOCATED IN: endomembrane system; CONTAINS InterPro DOMAIN/s: Lipase, GDSL, active site (InterPro:IPR008265), Lipase, GDSL (InterPro:IPR001087); BEST Arabidopsis thaliana protein match is: GDSL-like Lipase/Acy…	gi|297837603|ref|XP_002886683.1|	predicted protein [Arabidopsis lyrata subsp. lyrata] &gt;gi|297332524|gb|EFH62942.1| predicted protein [Arabidopsis lyrata subsp. lyrata]
57680	GSBRNA2T00094478001	BnaA09g20200D	chrA09	13159841	13161948	AT4G04870	cuqA9-4	Cardiolipin Synthase		Mitochondrial Phospholipid Synthesis			AT4G04870.1	cardiolipin synthase (CLS); FUNCTIONS IN: phosphatidyltransferase activity, cardiolipin synthase activity; INVOLVED IN: phospholipid biosynthetic process; LOCATED IN: mitochondrion; EXPRESSED IN: 23 plant structures; EXPRESSED DURING: 13 growth stages; CONTAINS InterPro DOMAIN/s: CDP-alcohol phosphatidyltransferase (InterPro:IPR000462); BEST Arabidopsis thaliana protein match is: phosphatidylglyc…	gi|297813865|ref|XP_002874816.1|	predicted protein [Arabidopsis lyrata subsp. lyrata] &gt;gi|297320653|gb|EFH51075.1| predicted protein [Arabidopsis lyrata subsp. lyrata]
57712	GSBRNA2T00094523001	BnaA09g20520D	chrA09	13408534	13408947	AT4G04320	cuqA9-4	Malonyl-CoA Decarboxylase		Cuticular Wax Synthesis			AT4G04320.2	malonyl-CoA decarboxylase family protein; FUNCTIONS IN: malonyl-CoA decarboxylase activity; INVOLVED IN: fatty acid biosynthetic process; LOCATED IN: peroxisome; EXPRESSED IN: 25 plant structures; EXPRESSED DURING: 15 growth stages; CONTAINS InterPro DOMAIN/s: Malonyl-CoA decarboxylase (InterPro:IPR007956); Has 35333 Blast hits to 34131 proteins in 2444 species: Archae - 798; Bacteria - 22429; Me…	gi|4982481|gb|AAD36949.1|AF069441_9	putative malonyl-CoA decarboxylase [Arabidopsis thaliana] &gt;gi|7267189|emb|CAB77900.1| putative malonyl-CoA decarboxylase [Arabidopsis thaliana]
57722	GSBRNA2T00094536001	BnaA09g20620D	chrA09	13467807	13469660	AT4G04020	cuqA9-4	Plastid Lipid-associated Protein		Miscellaneous: lipid related			AT4G04020.1	fibrillin (FIB); FUNCTIONS IN: structural molecule activity; INVOLVED IN: photoinhibition, response to cold, response to abscisic acid stimulus; LOCATED IN: in 8 components; EXPRESSED IN: fruit, guard cell, leaf; EXPRESSED DURING: seedling growth; CONTAINS InterPro DOMAIN/s: Plastid lipid-associated protein/fibrillin (InterPro:IPR006843); BEST Arabidopsis thaliana protein match is: Plastid-lipid …	gi|15233357|ref|NP_192311.1|	fibrillin [Arabidopsis thaliana] &gt;gi|62900643|sp|O81439.1|PAP1_ARATH RecName: Full=Probable plastid-lipid-associated protein 1, chloroplastic; Short=AtPap1; AltName: Full=Fibrillin-1a; AltName: Full=Plastoglobulin 35; Short=AtPGL35; Flags: Precursor &gt;gi|3377825|gb|AAC28198.1| contains similarity to fibrillins [Arabidopsis thaliana] &gt;gi|7267158|emb|CAB77870.1| putative fibrillin [Arabidop…
92030	GSBRNA2T00145455001	BnaA09g21320D	chrA09	14049500	14053495	AT4G11850	cuqA9-4	Phospholipase D &gamma;		Lipid Signaling			AT4G11850.1	phospholipase D gamma 1 (PLDGAMMA1); FUNCTIONS IN: phospholipase D activity, protein binding, phosphatidylinositol-4,5-bisphosphate binding; INVOLVED IN: defense response to bacterium, incompatible interaction, embryo development ending in seed dormancy; LOCATED IN: plasma membrane; EXPRESSED IN: 20 plant structures; EXPRESSED DURING: 12 growth stages; CONTAINS InterPro DOMAIN/s: C2 membrane targ…	gi|182676312|gb|ACB98704.1|	phospholipase D gamma 1 [Brassica oleracea var. capitata]
17313	GSBRNA2T00028857001	BnaC02g39790D	chrC02	42724220	42729031	AT5G27630	cuqC2-4	Acyl CoA Binding Protein	ACBP5	Eukaryotic Phospholipid Synthesis			AT5G27630.1	acyl-CoA binding protein 5 (ACBP5); FUNCTIONS IN: acyl-CoA binding; INVOLVED IN: lipid transport; LOCATED IN: cytosol; EXPRESSED IN: 26 plant structures; EXPRESSED DURING: 13 growth stages; CONTAINS InterPro DOMAIN/s: Galactose oxidase/kelch, beta-propeller (InterPro:IPR011043), Kelch repeat type 2 (InterPro:IPR011498), Acyl-CoA-binding protein, ACBP (InterPro:IPR000582), Kelch-type beta propelle…	gi|22327105|ref|NP_198115.2|	acyl-CoA binding protein 5 [Arabidopsis thaliana] &gt;gi|75247594|sp|Q8RWD9.1|ACBP5_ARATH RecName: Full=Acyl-CoA-binding domain-containing protein 5; Short=Acyl-CoA binding protein 5 &gt;gi|20260514|gb|AAM13155.1| unknown protein [Arabidopsis thaliana] &gt;gi|30725472|gb|AAP37758.1| At5g27630 [Arabidopsis thaliana] &gt;gi|332006325|gb|AED93708.1| acyl-CoA binding protein 5 [Arabidopsis thaliana]
74514	GSBRNA2T00120216001	BnaC02g40590D	chrC02	43675107	43679061	AT5G25370	cuqC2-4	Phospholipase D &&alpha;;		Lipid Signaling	Phospholipase	Lipase	AT5G25370.1	phospholipase D alpha 3 (PLDALPHA3); FUNCTIONS IN: phospholipase D activity; INVOLVED IN: response to water deprivation, response to salt stress, response to abscisic acid stimulus, membrane lipid catabolic process; LOCATED IN: membrane; EXPRESSED IN: leaf apex, root, flower; EXPRESSED DURING: petal differentiation and expansion stage; CONTAINS InterPro DOMAIN/s: C2 calcium/lipid-binding domain, …	gi|15239403|ref|NP_197919.1|	phospholipase D alpha 3 [Arabidopsis thaliana] &gt;gi|20138932|sp|P58766.1|PLDZ1_ARATH RecName: Full=Phospholipase D zeta; Short=AtPLDzeta; Short=PLD zeta &gt;gi|332006049|gb|AED93432.1| phospholipase D alpha 3 [Arabidopsis thaliana]
41440	GSBRNA2T00068672001	BnaC02g42700D	chrC02	45202036	45202684	AT5G63770	cuqC2-5	Diacylglycerol Kinase		Lipid Signaling			AT5G63770.1	diacylglycerol kinase 2 (DGK2); FUNCTIONS IN: diacylglycerol kinase activity; INVOLVED IN: response to cold, activation of protein kinase C activity by G-protein coupled receptor protein signaling pathway, response to wounding, root development, leaf development; LOCATED IN: endomembrane system; EXPRESSED IN: 24 plant structures; EXPRESSED DURING: 14 growth stages; CONTAINS InterPro DOMAIN/s: Pro…	gi|145334891|ref|NP_001078791.1|	diacylglycerol kinase 2 [Arabidopsis thaliana] &gt;gi|332010413|gb|AED97796.1| diacylglycerol kinase 2 [Arabidopsis thaliana]
41441	GSBRNA2T00068674001	BnaC02g42690D	chrC02	45192281	45196242	AT5G63770	cuqC2-5	Diacylglycerol Kinase		Lipid Signaling			AT5G63770.1	diacylglycerol kinase 2 (DGK2); FUNCTIONS IN: diacylglycerol kinase activity; INVOLVED IN: response to cold, activation of protein kinase C activity by G-protein coupled receptor protein signaling pathway, response to wounding, root development, leaf development; LOCATED IN: endomembrane system; EXPRESSED IN: 24 plant structures; EXPRESSED DURING: 14 growth stages; CONTAINS InterPro DOMAIN/s: Pro…	gi|15242890|ref|NP_201182.1|	diacylglycerol kinase 2 [Arabidopsis thaliana] &gt;gi|75262391|sp|Q9FFN7.1|DGK2_ARATH RecName: Full=Diacylglycerol kinase 2; Short=AtDGK2; Short=DAG kinase 2; AltName: Full=Diglyceride kinase 2; Short=DGK 2 &gt;gi|10177058|dbj|BAB10470.1| diacylglycerol kinase [Arabidopsis thaliana] &gt;gi|17065158|gb|AAL32733.1| diacylglycerol kinase [Arabidopsis thaliana] &gt;gi|31711750|gb|AAP68231.1| At5g6377…
50382	GSBRNA2T00082654001	BnaC02g42420D	chrC02	45065068	45066961	AT5G63170	cuqC2-5			GDSL	Lipase		AT5G63170.1	GDSL-like Lipase/Acylhydrolase superfamily protein; FUNCTIONS IN: lipase activity, hydrolase activity, acting on ester bonds, carboxylesterase activity; INVOLVED IN: lipid metabolic process; LOCATED IN: endomembrane system; CONTAINS InterPro DOMAIN/s: Lipase, GDSL, active site (InterPro:IPR008265), Lipase, GDSL (InterPro:IPR001087); BEST Arabidopsis thaliana protein match is: GDSL-like Lipase/Acy…	gi|15242657|ref|NP_201122.1|	GDSL esterase/lipase [Arabidopsis thaliana] &gt;gi|75171684|sp|Q9FMK6.1|GDL89_ARATH RecName: Full=GDSL esterase/lipase At5g63170; AltName: Full=Extracellular lipase At5g63170; Flags: Precursor &gt;gi|10177298|dbj|BAB10559.1| lipase/acylhydrolase-like protein [Arabidopsis thaliana] &gt;gi|332010331|gb|AED97714.1| GDSL esterase/lipase [Arabidopsis thaliana]
33602	GSBRNA2T00055823001	BnaC02g43550D	chrC02	45770021	45770751	AT5G65158	cuqC2-6			Lipase			AT5G65158.1	Lipase/lipooxygenase, PLAT/LH2 family protein; CONTAINS InterPro DOMAIN/s: Lipoxygenase, LH2 (InterPro:IPR001024), Lipase/lipooxygenase, PLAT/LH2 (InterPro:IPR008976); BEST Arabidopsis thaliana protein match is: Lipase/lipooxygenase, PLAT/LH2 family protein (TAIR:AT2G22170.1); Has 122 Blast hits to 122 proteins in 19 species: Archae - 0; Bacteria - 0; Metazoa - 2; Fungi - 0; Plants - 120; Viruses…	gi|79332322|ref|NP_001032146.1|	lipase/lipooxygenase, PLAT/LH2 family protein [Arabidopsis thaliana] &gt;gi|332010626|gb|AED98009.1| lipase/lipooxygenase, PLAT/LH2 family protein [Arabidopsis thaliana]
88746	GSBRNA2T00140554001	BnaC03g07750D	chrC03	3656511	3658874	AT5G16390	cuqC3-1	Biotin Carboxyl Carrier Protein of Heteromeric ACCase	BCCP1 (Subunit of Heteromeric ACCase)	Plastidial Fatty Acid Synthesis			AT5G16390.1	chloroplastic acetylcoenzyme A carboxylase 1 (CAC1); FUNCTIONS IN: acetyl-CoA carboxylase activity, biotin binding; INVOLVED IN: fatty acid biosynthetic process; LOCATED IN: chloroplast; EXPRESSED IN: 22 plant structures; EXPRESSED DURING: 13 growth stages; CONTAINS InterPro DOMAIN/s: Biotin-binding site (InterPro:IPR001882), Single hybrid motif (InterPro:IPR011053), Acetyl-CoA biotin carboxyl ca…	gi|336109230|gb|AEI16464.1|	chloroplast acetyl-CoA carboxylase biotin-containing subunit [Brassica napus]
14818	GSBRNA2T00024450001	BnaC03g17450D	chrC03	8926489	8928229	AT2G31360	cuqC3-14	Acyl-CoA Desaturase-like		Miscellaneous: lipid related			AT2G31360.1	16:0delta9 desaturase 2 (DS2); FUNCTIONS IN: oxidoreductase activity, oxidoreductase activity, acting on paired donors, with oxidation of a pair of donors resulting in the reduction of molecular oxygen to two molecules of water; INVOLVED IN: oxidation reduction, lipid metabolic process; EXPRESSED IN: 22 plant structures; EXPRESSED DURING: 14 growth stages; CONTAINS InterPro DOMAIN/s: Fatty acid d…	gi|18402641|ref|NP_565721.1|	16:0delta9 desaturase 2 [Arabidopsis thaliana] &gt;gi|62510464|sp|Q9SID2.2|ADS2_ARATH RecName: Full=Delta-9 acyl-lipid desaturase 2 &gt;gi|2970036|dbj|BAA25181.1| delta 9 desaturase [Arabidopsis thaliana] &gt;gi|15028191|gb|AAK76592.1| putative delta 9 desaturase [Arabidopsis thaliana] &gt;gi|19310777|gb|AAL85119.1| putative delta 9 desaturase [Arabidopsis thaliana] &gt;gi|20198158|gb|AAD26482.2|…
14835	GSBRNA2T00024474001	BnaC03g17280D	chrC03	8818528	8820370	AT2G31100	cuqC3-14	Acylhydrolase (DAD1-like)		Lipid Signaling			AT2G31100.1	alpha/beta-Hydrolases superfamily protein; FUNCTIONS IN: triglyceride lipase activity; INVOLVED IN: lipid metabolic process; LOCATED IN: cellular_component unknown; EXPRESSED IN: petal, leaf whorl, sepal, flower, cultured cell; EXPRESSED DURING: 4 anthesis, petal differentiation and expansion stage; CONTAINS InterPro DOMAIN/s: Lipase, class 3 (InterPro:IPR002921); BEST Arabidopsis thaliana protei…	gi|334350869|sp|O82274.2|PLA19_ARATH	RecName: Full=Phospholipase A1-IIbeta
68576	GSBRNA2T00110697001	BnaC03g37830D	chrC03	23137197	23139274	AT3G12800	cuqC3-16	Dienoyl-CoA Reductase		beta-Oxidation			AT3G12800.1	short-chain dehydrogenase-reductase B (SDRB); FUNCTIONS IN: oxidoreductase activity, binding, catalytic activity; INVOLVED IN: oxidation reduction, metabolic process; LOCATED IN: peroxisome, plasma membrane; EXPRESSED IN: 24 plant structures; EXPRESSED DURING: 13 growth stages; CONTAINS InterPro DOMAIN/s: NAD(P)-binding domain (InterPro:IPR016040), Glucose/ribitol dehydrogenase (InterPro:IPR00234…	gi|297834090|ref|XP_002884927.1|	short-chain dehydrogenase/reductase family protein [Arabidopsis lyrata subsp. lyrata] &gt;gi|297330767|gb|EFH61186.1| short-chain dehydrogenase/reductase family protein [Arabidopsis lyrata subsp. lyrata]
89001	GSBRNA2T00140861001	BnaC03g10300D	chrC03	4972615	4979509	AT5G20840	cuqC3-3	Sac domain-containing Phosphoinositide Phosphatase		Lipid Signaling			AT5G20840.1	Phosphoinositide phosphatase family protein; CONTAINS InterPro DOMAIN/s: Synaptojanin, N-terminal (InterPro:IPR002013); BEST Arabidopsis thaliana protein match is: Phosphoinositide phosphatase family protein (TAIR:AT3G43220.1); Has 1872 Blast hits to 1673 proteins in 232 species: Archae - 0; Bacteria - 12; Metazoa - 657; Fungi - 613; Plants - 279; Viruses - 0; Other Eukaryotes - 311 (source: NCBI…	gi|297812267|ref|XP_002874017.1|	phosphoinositide phosphatase family protein [Arabidopsis lyrata subsp. lyrata] &gt;gi|297319854|gb|EFH50276.1| phosphoinositide phosphatase family protein [Arabidopsis lyrata subsp. lyrata]
36556	GSBRNA2T00060673001	BnaC03g12730D	chrC03	6103389	6107131	AT5G57800	cuqC3-5	CER3 Protein	CER3/WAX2/YRE/FLP1	Cuticular Wax Synthesis			AT5G57800.1	ECERIFERUM 3 (CER3); FUNCTIONS IN: oxidoreductase activity, binding, iron ion binding, catalytic activity; INVOLVED IN: cuticle hydrocarbon biosynthetic process, response to salt stress, pollen sperm cell differentiation, wax biosynthetic process, cuticle development; LOCATED IN: plasma membrane, membrane; EXPRESSED IN: 27 plant structures; EXPRESSED DURING: 13 growth stages; CONTAINS InterPro DO…	gi|30696940|ref|NP_200588.2|	protein ECERIFERUM 3 [Arabidopsis thaliana] &gt;gi|75151993|sp|Q8H1Z0.1|CER3_ARATH RecName: Full=Protein ECERIFERUM 3; AltName: Full=Protein FACELESS POLLEN 1; AltName: Full=Protein WAX2; AltName: Full=Protein YORE-YORE &gt;gi|22900949|gb|AAN06975.1| cuticle protein [Arabidopsis thaliana] &gt;gi|37051339|dbj|BAC81644.1| YORE-YORE protein [Arabidopsis thaliana] &gt;gi|40714041|dbj|BAD06945.1| face…
36557	GSBRNA2T00060674001	BnaC03g12740D	chrC03	6108064	6111753	AT5G57800	cuqC3-5	CER3 Protein	CER3/WAX2/YRE/FLP1	Cuticular Wax Synthesis			AT5G57800.1	ECERIFERUM 3 (CER3); FUNCTIONS IN: oxidoreductase activity, binding, iron ion binding, catalytic activity; INVOLVED IN: cuticle hydrocarbon biosynthetic process, response to salt stress, pollen sperm cell differentiation, wax biosynthetic process, cuticle development; LOCATED IN: plasma membrane, membrane; EXPRESSED IN: 27 plant structures; EXPRESSED DURING: 13 growth stages; CONTAINS InterPro DO…	gi|30696940|ref|NP_200588.2|	protein ECERIFERUM 3 [Arabidopsis thaliana] &gt;gi|75151993|sp|Q8H1Z0.1|CER3_ARATH RecName: Full=Protein ECERIFERUM 3; AltName: Full=Protein FACELESS POLLEN 1; AltName: Full=Protein WAX2; AltName: Full=Protein YORE-YORE &gt;gi|22900949|gb|AAN06975.1| cuticle protein [Arabidopsis thaliana] &gt;gi|37051339|dbj|BAC81644.1| YORE-YORE protein [Arabidopsis thaliana] &gt;gi|40714041|dbj|BAD06945.1| face…
36706	GSBRNA2T00060850001	BnaC03g14230D	chrC03	6846589	6847304	AT5G55410	cuqC3-7	Lipid Transfer Protein type 3	LTP type 3	Cuticular Wax Synthesis			AT5G55410.1	Bifunctional inhibitor/lipid-transfer protein/seed storage 2S albumin superfamily protein; FUNCTIONS IN: lipid binding; INVOLVED IN: lipid transport; LOCATED IN: endomembrane system; CONTAINS InterPro DOMAIN/s: Bifunctional inhibitor/plant lipid transfer protein/seed storage (InterPro:IPR016140), Plant lipid transfer protein/seed storage/trypsin-alpha amylase inhibitor (InterPro:IPR003612); BEST …	gi|297793011|ref|XP_002864390.1|	protease inhibitor/seed storage/lipid transfer protein family protein [Arabidopsis lyrata subsp. lyrata] &gt;gi|297310225|gb|EFH40649.1| protease inhibitor/seed storage/lipid transfer protein family protein [Arabidopsis lyrata subsp. lyrata]
36707	GSBRNA2T00060851001	BnaC03g14240D	chrC03	6847785	6848406	AT5G55410	cuqC3-7	Lipid Transfer Protein type 3	LTP type 3	Cuticular Wax Synthesis			AT5G55410.2	Bifunctional inhibitor/lipid-transfer protein/seed storage 2S albumin superfamily protein; FUNCTIONS IN: lipid binding; INVOLVED IN: lipid transport; LOCATED IN: endomembrane system; CONTAINS InterPro DOMAIN/s: Bifunctional inhibitor/plant lipid transfer protein/seed storage (InterPro:IPR016140), Plant lipid transfer protein/seed storage/trypsin-alpha amylase inhibitor (InterPro:IPR003612); BEST …	gi|297793011|ref|XP_002864390.1|	protease inhibitor/seed storage/lipid transfer protein family protein [Arabidopsis lyrata subsp. lyrata] &gt;gi|297310225|gb|EFH40649.1| protease inhibitor/seed storage/lipid transfer protein family protein [Arabidopsis lyrata subsp. lyrata]
36709	GSBRNA2T00060855001	BnaC03g14260D	chrC03	6861721	6864816	AT5G55370	cuqC3-7	Wax Synthase		Cuticular Wax Synthesis			AT5G55370.1	MBOAT (membrane bound O-acyl transferase) family protein; CONTAINS InterPro DOMAIN/s: Wax synthase (InterPro:IPR017088); BEST Arabidopsis thaliana protein match is: MBOAT (membrane bound O-acyl transferase) family protein (TAIR:AT5G55380.1); Has 1807 Blast hits to 1807 proteins in 277 species: Archae - 0; Bacteria - 0; Metazoa - 736; Fungi - 347; Plants - 385; Viruses - 0; Other Eukaryotes - 339 …	gi|15240499|ref|NP_200348.1|	putative long-chain-alcohol O-fatty-acyltransferase 2 [Arabidopsis thaliana] &gt;gi|75170973|sp|Q9FJ73.1|WAXS2_ARATH RecName: Full=Probable long-chain-alcohol O-fatty-acyltransferase 2; AltName: Full=Wax synthase 2 &gt;gi|9758169|dbj|BAB08554.1| wax synthase-like protein [Arabidopsis thaliana] &gt;gi|332009238|gb|AED96621.1| putative long-chain-alcohol O-fatty-acyltransferase 2 [Arabidopsis thali…
36710	GSBRNA2T00060856001	BnaC03g14270D	chrC03	6866440	6867387	AT5G55370	cuqC3-7	Wax Synthase		Cuticular Wax Synthesis			AT5G55370.1	MBOAT (membrane bound O-acyl transferase) family protein; CONTAINS InterPro DOMAIN/s: Wax synthase (InterPro:IPR017088); BEST Arabidopsis thaliana protein match is: MBOAT (membrane bound O-acyl transferase) family protein (TAIR:AT5G55380.1); Has 1807 Blast hits to 1807 proteins in 277 species: Archae - 0; Bacteria - 0; Metazoa - 736; Fungi - 347; Plants - 385; Viruses - 0; Other Eukaryotes - 339 …	gi|15240499|ref|NP_200348.1|	putative long-chain-alcohol O-fatty-acyltransferase 2 [Arabidopsis thaliana] &gt;gi|75170973|sp|Q9FJ73.1|WAXS2_ARATH RecName: Full=Probable long-chain-alcohol O-fatty-acyltransferase 2; AltName: Full=Wax synthase 2 &gt;gi|9758169|dbj|BAB08554.1| wax synthase-like protein [Arabidopsis thaliana] &gt;gi|332009238|gb|AED96621.1| putative long-chain-alcohol O-fatty-acyltransferase 2 [Arabidopsis thali…
36712	GSBRNA2T00060858001	BnaC03g14290D	chrC03	6871882	6873032	AT5G55350	cuqC3-7	Wax Synthase		Cuticular Wax Synthesis			AT5G55350.1	MBOAT (membrane bound O-acyl transferase) family protein; CONTAINS InterPro DOMAIN/s: Wax synthase (InterPro:IPR017088); BEST Arabidopsis thaliana protein match is: MBOAT (membrane bound O-acyl transferase) family protein (TAIR:AT5G55360.1); Has 1807 Blast hits to 1807 proteins in 277 species: Archae - 0; Bacteria - 0; Metazoa - 736; Fungi - 347; Plants - 385; Viruses - 0; Other Eukaryotes - 339 …	gi|15240497|ref|NP_200346.1|	putative long-chain-alcohol O-fatty-acyltransferase 4 [Arabidopsis thaliana] &gt;gi|75333943|sp|Q9FJ75.1|WAXS4_ARATH RecName: Full=Probable long-chain-alcohol O-fatty-acyltransferase 4; AltName: Full=Wax synthase 4 &gt;gi|9758167|dbj|BAB08552.1| wax synthase-like protein [Arabidopsis thaliana] &gt;gi|67633884|gb|AAY78866.1| membrane bound O-acyl transferase family protein [Arabidopsis thaliana] &…
36713	GSBRNA2T00060859001	BnaC03g14300D	chrC03	6874566	6875580	AT5G55340	cuqC3-7	Wax Synthase		Cuticular Wax Synthesis			AT5G55340.1	MBOAT (membrane bound O-acyl transferase) family protein; CONTAINS InterPro DOMAIN/s: Wax synthase (InterPro:IPR017088); BEST Arabidopsis thaliana protein match is: MBOAT (membrane bound O-acyl transferase) family protein (TAIR:AT5G55350.1); Has 1807 Blast hits to 1807 proteins in 277 species: Archae - 0; Bacteria - 0; Metazoa - 736; Fungi - 347; Plants - 385; Viruses - 0; Other Eukaryotes - 339 …	gi|297796413|ref|XP_002866091.1|	long-chain-alcohol O-fatty-acyltransferase family protein [Arabidopsis lyrata subsp. lyrata] &gt;gi|297311926|gb|EFH42350.1| long-chain-alcohol O-fatty-acyltransferase family protein [Arabidopsis lyrata subsp. lyrata]
36723	GSBRNA2T00060872001	BnaC03g14400D	chrC03	6932672	6934159	AT5G55050	cuqC3-7			GDSL	Lipase		AT5G55050.1	GDSL-like Lipase/Acylhydrolase superfamily protein; FUNCTIONS IN: hydrolase activity, acting on ester bonds, lipase activity, carboxylesterase activity; INVOLVED IN: lipid metabolic process; LOCATED IN: endomembrane system; EXPRESSED IN: 17 plant structures; EXPRESSED DURING: 10 growth stages; CONTAINS InterPro DOMAIN/s: Lipase, GDSL, active site (InterPro:IPR008265), Lipase, GDSL (InterPro:IPR00…	gi|297792973|ref|XP_002864371.1|	GDSL-motif lipase/hydrolase family protein [Arabidopsis lyrata subsp. lyrata] &gt;gi|297310206|gb|EFH40630.1| GDSL-motif lipase/hydrolase family protein [Arabidopsis lyrata subsp. lyrata]
8466	GSBRNA2T00013913001	BnaC03g14900D	chrC03	7265903	7268317	AT5G53390	cuqC3-8	Bifunctional Wax Ester Synthase / Diacylglycerol Acyltransferase		Cuticular Wax Synthesis			AT5G53390.1	O-acyltransferase (WSD1-like) family protein; CONTAINS InterPro DOMAIN/s: O-acyltransferase, WSD1, C-terminal (InterPro:IPR009721), O-acyltransferase, WSD1, N-terminal (InterPro:IPR004255); BEST Arabidopsis thaliana protein match is: O-acyltransferase (WSD1-like) family protein (TAIR:AT2G38995.2); Has 1220 Blast hits to 1207 proteins in 180 species: Archae - 4; Bacteria - 957; Metazoa - 16; Fungi…	gi|30696326|ref|NP_200151.2|	bifunctional wax ester synthase/diacylglycerol acyltransferase [Arabidopsis thaliana] &gt;gi|57157863|dbj|BAD83884.1| FOLDED PETALS [Arabidopsis thaliana] &gt;gi|332008964|gb|AED96347.1| O-acyltransferase (WSD1-like) family protein [Arabidopsis thaliana]
97011	GSBRNA2T00152686001	BnaC04g07690D	chrC04	5695850	5699840	AT2G37700	cuqC4-2	CER1-like		Cuticular Wax Synthesis			AT2G37700.1	Fatty acid hydroxylase superfamily; FUNCTIONS IN: oxidoreductase activity, iron ion binding, catalytic activity; INVOLVED IN: oxidation reduction, fatty acid biosynthetic process; LOCATED IN: endoplasmic reticulum; CONTAINS InterPro DOMAIN/s: Fatty acid hydroxylase (InterPro:IPR006694), Uncharacterised protein, Wax2 C-terminal (InterPro:IPR021940); BEST Arabidopsis thaliana protein match is: Fatt…	gi|3236252|gb|AAC23640.1|	CER1-like protein [Arabidopsis thaliana]
97018	GSBRNA2T00152696001	BnaC04g07620D	chrC04	5577782	5578471	AT2G37870	cuqC4-2	Lipid Transfer Protein type 5	LTP type 5	Cuticular Wax Synthesis			AT2G37870.1	Bifunctional inhibitor/lipid-transfer protein/seed storage 2S albumin superfamily protein; FUNCTIONS IN: lipid binding; INVOLVED IN: lipid transport; LOCATED IN: endomembrane system; EXPRESSED IN: 11 plant structures; EXPRESSED DURING: LP.06 six leaves visible, LP.04 four leaves visible, 4 anthesis, C globular stage, petal differentiation and expansion stage; CONTAINS InterPro DOMAIN/s: Bifunctio…	gi|18404577|ref|NP_565872.1|	protease inhibitor/seed storage/lipid transfer protein (LTP) family protein [Arabidopsis thaliana] &gt;gi|15451110|gb|AAK96826.1| Unknown protein [Arabidopsis thaliana] &gt;gi|18377476|gb|AAL66904.1| unknown protein [Arabidopsis thaliana] &gt;gi|330254366|gb|AEC09460.1| protease inhibitor/seed storage/lipid transfer protein (LTP) family protein [Arabidopsis thaliana]
97025	GSBRNA2T00152704001	BnaC04g07550D	chrC04	5539300	5541421	AT2G37940	cuqC4-2	Inositolphosphorylceramide Synthase	ERH1	Sphingolipid Synthesis			AT2G37940.1	Arabidopsis Inositol phosphorylceramide synthase 2 (AtIPCS2); BEST Arabidopsis thaliana protein match is: Arabidopsis Inositol phosphorylceramide synthase 1 (TAIR:AT3G54020.1); Has 438 Blast hits to 435 proteins in 100 species: Archae - 0; Bacteria - 0; Metazoa - 250; Fungi - 0; Plants - 103; Viruses - 0; Other Eukaryotes - 85 (source: NCBI BLink).	gi|18404594|ref|NP_565875.1|	inositol phosphorylceramide synthase 2 [Arabidopsis thaliana] &gt;gi|75274625|sp|Q9SH93.1|IPCS2_ARATH RecName: Full=Phosphatidylinositol:ceramide inositolphosphotransferase 2; AltName: Full=Inositol-phosphorylceramide synthase 2; Short=AtIPCS2; Short=IPC synthase 2; AltName: Full=Protein ENHANCING RPW8-MEDIATED HR-LIKE CELL DEATH 1; AltName: Full=Sphingolipid synthase 2 &gt;gi|13272425|gb|AAK1715…
97057	GSBRNA2T00152740001	BnaC04g07230D	chrC04	5414378	5418501	AT2G38040	cuqC4-2	Carboxyltransferase &alpha; Subunit of Heteromeric ACCase	&alpha;-CT (Subunit of Heteromeric ACCase)	Plastidial Fatty Acid Synthesis			AT2G38040.2	acetyl Co-enzyme a carboxylase carboxyltransferase alpha subunit (CAC3); FUNCTIONS IN: acetyl-CoA carboxylase activity; INVOLVED IN: fatty acid biosynthetic process; LOCATED IN: acetyl-CoA carboxylase complex, chloroplast, membrane, chloroplast envelope; EXPRESSED IN: 23 plant structures; EXPRESSED DURING: 14 growth stages; CONTAINS InterPro DOMAIN/s: Acetyl-CoA carboxylase, alpha subunit, conser…	gi|224814588|gb|ACN65504.1|	chloroplast carboxyltransferase alpha subunit isoform 2 [Brassica napus]
97104	GSBRNA2T00152824001	BnaC04g06760D	chrC04	4866010	4866923	AT2G38540	cuqC4-2	Lipid Transfer Protein type 1	LTP type 1	Cuticular Wax Synthesis			AT2G38540.1	lipid transfer protein 1 (LP1); FUNCTIONS IN: calmodulin binding; INVOLVED IN: lipid transport; LOCATED IN: apoplast, plant-type cell wall; EXPRESSED IN: 22 plant structures; EXPRESSED DURING: 13 growth stages; CONTAINS InterPro DOMAIN/s: Bifunctional inhibitor/plant lipid transfer protein/seed storage (InterPro:IPR016140), Plant lipid transfer protein/seed storage/trypsin-alpha amylase inhibitor…	gi|2497740|sp|Q43304.1|NLTPD_BRAOT	RecName: Full=Non-specific lipid-transfer protein D; Short=LTP D; AltName: Full=Wax-associated protein 9D; Flags: Precursor &gt;gi|463043|gb|AAA32995.1| lipid transfer protein [Brassica oleracea] &gt;gi|500847|gb|AAA73948.1| lipid transfer protein [Brassica oleracea var. italica]
97105	GSBRNA2T00152825001	BnaC04g06750D	chrC04	4863924	4864384	AT2G38540	cuqC4-2	Lipid Transfer Protein type 1	LTP type 1	Cuticular Wax Synthesis			AT2G38540.1	lipid transfer protein 1 (LP1); FUNCTIONS IN: calmodulin binding; INVOLVED IN: lipid transport; LOCATED IN: apoplast, plant-type cell wall; EXPRESSED IN: 22 plant structures; EXPRESSED DURING: 13 growth stages; CONTAINS InterPro DOMAIN/s: Bifunctional inhibitor/plant lipid transfer protein/seed storage (InterPro:IPR016140), Plant lipid transfer protein/seed storage/trypsin-alpha amylase inhibitor…	gi|500845|gb|AAA73947.1|	lipid transfer protein [Brassica oleracea var. italica]
97114	GSBRNA2T00152840001	BnaC04g06660D	chrC04	4800623	4803901	AT2G38670	cuqC4-2	CDP-Ethanoamine Synthase	PECT1	Eukaryotic Phospholipid Synthesis			AT2G38670.1	phosphorylethanolamine cytidylyltransferase 1 (PECT1); CONTAINS InterPro DOMAIN/s: Rossmann-like alpha/beta/alpha sandwich fold (InterPro:IPR014729), Cytidyltransferase-related (InterPro:IPR004821), Cytidylyltransferase (InterPro:IPR004820); BEST Arabidopsis thaliana protein match is: phosphorylcholine cytidylyltransferase (TAIR:AT2G32260.1); Has 10984 Blast hits to 6001 proteins in 1666 species:…	gi|15224925|ref|NP_181401.1|	ethanolamine-phosphate cytidylyltransferase [Arabidopsis thaliana] &gt;gi|75268070|sp|Q9ZVI9.1|PECT1_ARATH RecName: Full=Ethanolamine-phosphate cytidylyltransferase; AltName: Full=CTP:phosphoethanolamine cytidylyltransferase; AltName: Full=Phosphorylethanolamine cytidylyltransferase 1 &gt;gi|3786005|gb|AAC67351.1| putative phospholipid cytidylyltransferase [Arabidopsis thaliana] &gt;gi|20260170|g…
52022	GSBRNA2T00085436001	BnaC05g01190D	chrC05	620923	623293	AT1G02390	cuqC5-1	Glycerol-3-Phosphate Acyltransferase (mitochondrial?)	GPAT2	Cutin Synthesis			AT1G02390.1	glycerol-3-phosphate acyltransferase 2 (GPAT2); FUNCTIONS IN: acyltransferase activity; INVOLVED IN: metabolic process; EXPRESSED IN: 13 plant structures; EXPRESSED DURING: 8 growth stages; CONTAINS InterPro DOMAIN/s: Phospholipid/glycerol acyltransferase (InterPro:IPR002123); BEST Arabidopsis thaliana protein match is: glycerol-3-phosphate acyltransferase 3 (TAIR:AT4G01950.1); Has 367 Blast hits…	gi|312282071|dbj|BAJ33901.1|	unnamed protein product [Thellungiella halophila]
73962	GSBRNA2T00119497001	BnaC05g17900D	chrC05	11631163	11635421	AT1G22620	cuqC5-4	Sac domain-containing Phosphoinositide Phosphatase		Lipid Signaling			AT1G22620.1	suppressor of actin 1 (ATSAC1); CONTAINS InterPro DOMAIN/s: Synaptojanin, N-terminal (InterPro:IPR002013); BEST Arabidopsis thaliana protein match is: Phosphoinositide phosphatase family protein (TAIR:AT3G14205.1); Has 2374 Blast hits to 1664 proteins in 228 species: Archae - 0; Bacteria - 0; Metazoa - 925; Fungi - 777; Plants - 320; Viruses - 0; Other Eukaryotes - 352 (source: NCBI BLink).	gi|22329733|ref|NP_173676.2|	phosphoinositide phosphatase SAC1 [Arabidopsis thaliana] &gt;gi|75145699|sp|Q7XZU3.1|SAC1_ARATH RecName: Full=Phosphoinositide phosphatase SAC1; Short=AtSAC1; AltName: Full=Factor-induced gene 4-like protein; Short=AtFIG4; AltName: Full=Phosphatidylinositol 3,5-bisphosphate 5-phosphatase SAC1; AltName: Full=Protein FRAGILE FIBER 7; AltName: Full=Protein SUPPRESSOR OF ACTIN 1; AltName: Full=SAC do…
73868	GSBRNA2T00119338001	BnaC05g18840D	chrC05	12470243	12472305	AT1G23500	cuqC5-5			GDSL			AT1G23500.1	GDSL-like Lipase/Acylhydrolase superfamily protein; FUNCTIONS IN: lipase activity, hydrolase activity, acting on ester bonds, carboxylesterase activity; INVOLVED IN: lipid metabolic process; LOCATED IN: endomembrane system; CONTAINS InterPro DOMAIN/s: Lipase, GDSL, active site (InterPro:IPR008265), Lipase, GDSL (InterPro:IPR001087); BEST Arabidopsis thaliana protein match is: GDSL-like Lipase/Acy…	gi|15220775|ref|NP_173764.1|	GDSL esterase/lipase [Arabidopsis thaliana] &gt;gi|75216763|sp|Q9ZUE4.1|GDL5_ARATH RecName: Full=GDSL esterase/lipase At1g23500; AltName: Full=Extracellular lipase At1g23500; Flags: Precursor &gt;gi|4056433|gb|AAC98006.1| Similar to anter-specific proline-rich protein (CEX) gb|X60376 from Brassica napus [Arabidopsis thaliana] &gt;gi|332192274|gb|AEE30395.1| GDSL esterase/lipase [Arabidopsis thali…
20928	GSBRNA2T00034772001	BnaC06g10670D	chrC06	12759344	12763800	AT1G54280	cuqC6-2	Translocase		Miscellaneous: lipid related			AT1G54280.1	ATPase E1-E2 type family protein / haloacid dehalogenase-like hydrolase family protein; FUNCTIONS IN: zinc ion binding, ATPase activity, coupled to transmembrane movement of ions, phosphorylative mechanism; INVOLVED IN: metabolic process, phospholipid transport, ATP biosynthetic process; LOCATED IN: integral to membrane, membrane; EXPRESSED IN: 8 plant structures; EXPRESSED DURING: L mature polle…	gi|15221763|ref|NP_175830.1|	ATPase E1-E2 type family protein / haloacid dehalogenase-like hydrolase family protein [Arabidopsis thaliana] &gt;gi|259016177|sp|Q9SLK6.2|ALA6_ARATH RecName: Full=Phospholipid-transporting ATPase 6; Short=AtALA6; AltName: Full=Aminophospholipid flippase 6 &gt;gi|332194954|gb|AEE33075.1| ATPase E1-E2 type family protein / haloacid dehalogenase-like hydrolase family protein [Arabidopsis thaliana]
20947	GSBRNA2T00034800001	BnaC06g10480D	chrC06	12651264	12652566	AT1G54060	cuqC6-2	Trihelix DNA Binding Family	ASIL1	TAG Synthesis			AT1G54060.1	6B-interacting protein 1-like 1 (ASIL1); FUNCTIONS IN: sequence-specific DNA binding, sequence-specific DNA binding transcription factor activity; INVOLVED IN: response to auxin stimulus, regulation of shoot development, regulation of seed germination, regulation of transcription; LOCATED IN: nucleolus, nucleus; EXPRESSED IN: 22 plant structures; EXPRESSED DURING: 16 growth stages; BEST Arabidops…	gi|312282283|dbj|BAJ34007.1|	unnamed protein product [Thellungiella halophila]
22189	GSBRNA2T00036765001	BnaC06g12050D	chrC06	14285862	14287653	AT3G47290	cuqC6-2	Phosphoinositide-specific Phospholipase C		Lipid Signaling			AT3G47290.1	phosphatidylinositol-speciwc phospholipase C8 (PLC8); FUNCTIONS IN: phospholipase C activity, phosphoinositide phospholipase C activity, phosphoric diester hydrolase activity; INVOLVED IN: signal transduction, intracellular signaling pathway, lipid metabolic process; CONTAINS InterPro DOMAIN/s: Phospholipase C, phosphatidylinositol-specific , X domain (InterPro:IPR000909), PLC-like phosphodiester…	gi|255569367|ref|XP_002525651.1|	1-phosphatidylinositol-4,5-bisphosphate phosphodiesterase, putative [Ricinus communis] &gt;gi|223535087|gb|EEF36769.1| 1-phosphatidylinositol-4,5-bisphosphate phosphodiesterase, putative [Ricinus communis]
22200	GSBRNA2T00036788001	BnaC06g12160D	chrC06	14492749	14497614	AT5G37300	cuqC6-2	Bifunctional Wax Ester Synthase / Diacylglycerol Acyltransferase	WSD1	Cuticular Wax Synthesis			AT5G37300.1	WSD1; CONTAINS InterPro DOMAIN/s: O-acyltransferase, WSD1, C-terminal (InterPro:IPR009721), O-acyltransferase, WSD1, N-terminal (InterPro:IPR004255); BEST Arabidopsis thaliana protein match is: O-acyltransferase (WSD1-like) family protein (TAIR:AT2G38995.2); Has 30201 Blast hits to 17322 proteins in 780 species: Archae - 12; Bacteria - 1396; Metazoa - 17338; Fungi - 3422; Plants - 5037; Viruses -…	gi|18421632|ref|NP_568547.1|	o-acyltransferase WSD1 [Arabidopsis thaliana] &gt;gi|75163815|sp|Q93ZR6.1|WSD1_ARATH RecName: Full=O-acyltransferase WSD1; AltName: Full=Diacylglycerol O-acyltransferase; Short=DGAT; AltName: Full=Long-chain-alcohol O-fatty-acyltransferase; AltName: Full=Wax synthase; Short=WS &gt;gi|15810555|gb|AAL07165.1| unknown protein [Arabidopsis thaliana] &gt;gi|53749162|gb|AAU90066.1| At5g37300 [Arabidops…
27698	GSBRNA2T00045998001	BnaC06g10380D	chrC06	12538663	12541154	AT1G53990	cuqC6-2			GDSL	Lipase		AT1G53990.1	GDSL-motif lipase 3 (GLIP3); FUNCTIONS IN: lipase activity, carboxylesterase activity; INVOLVED IN: glycerol biosynthetic process, lipid metabolic process; LOCATED IN: endomembrane system; EXPRESSED IN: root; CONTAINS InterPro DOMAIN/s: Lipase, GDSL, active site (InterPro:IPR008265), Lipase, GDSL (InterPro:IPR001087), Esterase, SGNH hydrolase-type (InterPro:IPR013830); BEST Arabidopsis thaliana p…	gi|21358785|gb|AAM47031.1|	lipase SIL1 [Brassica rapa subsp. pekinensis]
27699	GSBRNA2T00046001001	BnaC06g10390D	chrC06	12560589	12562651	AT1G54010	cuqC6-2			GDSL	Lipase		AT1G54010.1	GDSL-like Lipase/Acylhydrolase superfamily protein; FUNCTIONS IN: hydrolase activity, acting on ester bonds, carboxylesterase activity; INVOLVED IN: lipid metabolic process; LOCATED IN: plasma membrane, vacuole, membrane; EXPRESSED IN: cultured cell, leaf; EXPRESSED DURING: seedling growth; CONTAINS InterPro DOMAIN/s: Lipase, GDSL (InterPro:IPR001087); BEST Arabidopsis thaliana protein match is: …	gi|21618218|gb|AAM67268.1|	myrosinase-associated protein, putative [Arabidopsis thaliana]
27700	GSBRNA2T00046003001	BnaC06g10400D	chrC06	12577124	12577976	AT1G54010	cuqC6-2			GDSL	Lipase		AT1G54010.1	GDSL-like Lipase/Acylhydrolase superfamily protein; FUNCTIONS IN: hydrolase activity, acting on ester bonds, carboxylesterase activity; INVOLVED IN: lipid metabolic process; LOCATED IN: plasma membrane, vacuole, membrane; EXPRESSED IN: cultured cell, leaf; EXPRESSED DURING: seedling growth; CONTAINS InterPro DOMAIN/s: Lipase, GDSL (InterPro:IPR001087); BEST Arabidopsis thaliana protein match is: …	gi|21618218|gb|AAM67268.1|	myrosinase-associated protein, putative [Arabidopsis thaliana]
76179	GSBRNA2T00122599001	BnaC06g11440D	chrC06	13342377	13344271	AT4G15130	cuqC6-2	Choline-Phosphate Cytidylyltransferase	CCT2	TAG Synthesis	Eukaryotic Phospholipid Synthesis		AT4G15130.1	phosphorylcholine cytidylyltransferase2 (CCT2); CONTAINS InterPro DOMAIN/s: Rossmann-like alpha/beta/alpha sandwich fold (InterPro:IPR014729), Cytidyltransferase-related (InterPro:IPR004821), Cytidylyltransferase (InterPro:IPR004820); BEST Arabidopsis thaliana protein match is: phosphorylcholine cytidylyltransferase (TAIR:AT2G32260.1); Has 2568 Blast hits to 2194 proteins in 660 species: Archae -…	gi|297804752|ref|XP_002870260.1|	CTP:phosphorylcholine cytidylyltransferase [Arabidopsis lyrata subsp. lyrata] &gt;gi|297316096|gb|EFH46519.1| CTP:phosphorylcholine cytidylyltransferase [Arabidopsis lyrata subsp. lyrata]
76181	GSBRNA2T00122601001	BnaC06g11420D	chrC06	13340578	13341714	AT4G15130	cuqC6-2	Choline-Phosphate Cytidylyltransferase	CCT2	TAG Synthesis	Eukaryotic Phospholipid Synthesis		AT4G15130.1	phosphorylcholine cytidylyltransferase2 (CCT2); CONTAINS InterPro DOMAIN/s: Rossmann-like alpha/beta/alpha sandwich fold (InterPro:IPR014729), Cytidyltransferase-related (InterPro:IPR004821), Cytidylyltransferase (InterPro:IPR004820); BEST Arabidopsis thaliana protein match is: phosphorylcholine cytidylyltransferase (TAIR:AT2G32260.1); Has 2568 Blast hits to 2194 proteins in 660 species: Archae -…	gi|240255851|ref|NP_193249.5|	phosphorylcholine cytidylyltransferase2 [Arabidopsis thaliana] &gt;gi|544602175|sp|F4JJE0.1|CCT2_ARATH RecName: Full=Choline-phosphate cytidylyltransferase 2; Short=AtCCT2; AltName: Full=CTP:phosphocholine cytidylyltransferase 2; AltName: Full=Phosphorylcholine transferase 2 &gt;gi|332658159|gb|AEE83559.1| phosphorylcholine cytidylyltransferase2 [Arabidopsis thaliana]
61492	GSBRNA2T00100166001	BnaC07g46410D	chrC07	44046420	44049056	AT4G37070	cuqC7-6	Acyl-Hydrolase (Patatin-like)		Lipid Signaling	Phospholipase	Lipase	AT4G37070.2	PLP1; CONTAINS InterPro DOMAIN/s: Acyl transferase/acyl hydrolase/lysophospholipase (InterPro:IPR016035), Patatin (InterPro:IPR002641); BEST Arabidopsis thaliana protein match is: PATATIN-like protein 5 (TAIR:AT4G37060.1); Has 2116 Blast hits to 2106 proteins in 385 species: Archae - 0; Bacteria - 498; Metazoa - 234; Fungi - 173; Plants - 892; Viruses - 0; Other Eukaryotes - 319 (source: NCBI BLi…	gi|30690843|ref|NP_849511.1|	patatin-related phospholipase A [Arabidopsis thaliana] &gt;gi|75097754|sp|O23179.2|PLP1_ARATH RecName: Full=Patatin-like protein 1; Short=AtPLP1; AltName: Full=Patatin-related phospholipase A IIgamma; Short=pPLAIIg; AltName: Full=Phospholipase A IVA; Short=AtPLAIVA &gt;gi|4006869|emb|CAB16787.1| patatin-like protein [Arabidopsis thaliana] &gt;gi|7270656|emb|CAB80373.1| patatin-like protein [Arabi…
61493	GSBRNA2T00100168001	BnaC07g46420D	chrC07	44052596	44055048	AT4G37050	cuqC7-6	Acyl-Hydrolase (Patatin-like)		Phospholipase	Lipase		AT4G37050.1	PATATIN-like protein 4 (PLP4); CONTAINS InterPro DOMAIN/s: Acyl transferase/acyl hydrolase/lysophospholipase (InterPro:IPR016035), Patatin (InterPro:IPR002641); BEST Arabidopsis thaliana protein match is: Acyl transferase/acyl hydrolase/lysophospholipase superfamily protein (TAIR:AT4G37070.2); Has 2044 Blast hits to 2033 proteins in 371 species: Archae - 0; Bacteria - 489; Metazoa - 210; Fungi - …	gi|145354603|ref|NP_195422.3|	PATATIN-like protein 4 [Arabidopsis thaliana] &gt;gi|75097756|sp|O23181.2|PLP3_ARATH RecName: Full=Patatin-like protein 3; Short=AtPLP3; AltName: Full=Patatin-related phospholipase A IIbeta; Short=pPLAIIb; AltName: Full=Phospholipase A IVC; Short=AtPLAIVC &gt;gi|4006871|emb|CAB16789.1| patatin-like protein [Arabidopsis thaliana] &gt;gi|7270654|emb|CAB80371.1| patatin-like protein [Arabidopsis tha…
79786	GSBRNA2T00127984001	BnaC08g03140D	chrC08	2826378	2826801	AT1G48990	cuqC8-1	Oil-Body Oleosin		TAG Synthesis			AT1G48990.1	Oleosin family protein; FUNCTIONS IN: molecular_function unknown; INVOLVED IN: lipid storage; LOCATED IN: monolayer-surrounded lipid storage body, integral to membrane, membrane; CONTAINS InterPro DOMAIN/s: Oleosin (InterPro:IPR000136); BEST Arabidopsis thaliana protein match is: Oleosin family protein (TAIR:AT3G18570.1); Has 346 Blast hits to 346 proteins in 48 species: Archae - 0; Bacteria - 0;…	gi|15222021|ref|NP_175329.1|	Oleosin-like protein [Arabidopsis thaliana] &gt;gi|7770342|gb|AAF69712.1|AC016041_17 F27J15.22 [Arabidopsis thaliana] &gt;gi|26451480|dbj|BAC42839.1| putative oleosin protein [Arabidopsis thaliana] &gt;gi|28973329|gb|AAO63989.1| putative oleosin [Arabidopsis thaliana] &gt;gi|332194257|gb|AEE32378.1| Oleosin-like protein [Arabidopsis thaliana]
79794	GSBRNA2T00128000001	BnaC08g03220D	chrC08	2931839	2934531	AT3G25860	cuqC8-1	Dihydrolipoamide Acetyltransferase, E2 component of Pyruvate Dehydrogenase Complex	LTA2 (E2 component of Pyruvate Dehydrogenase Complex )	Plastidial Fatty Acid Synthesis			AT3G25860.1	LTA2; FUNCTIONS IN: dihydrolipoyllysine-residue acetyltransferase activity; INVOLVED IN: metabolic process, acetyl-CoA biosynthetic process from pyruvate; LOCATED IN: cytosolic ribosome, chloroplast stroma, chloroplast, membrane, chloroplast envelope; EXPRESSED IN: 24 plant structures; EXPRESSED DURING: 15 growth stages; CONTAINS InterPro DOMAIN/s: 2-oxo acid dehydrogenase, lipoyl-binding site (I…	gi|21954074|gb|AAK76609.2|	putative dihydrolipoamide S-acetyltransferase [Arabidopsis thaliana]
79806	GSBRNA2T00128015001	BnaC08g03340D	chrC08	3064447	3065014	AT1G48750	cuqC8-1	Lipid Transfer Protein type 2	LTP type 2	Cuticular Wax Synthesis			AT1G48750.1	Bifunctional inhibitor/lipid-transfer protein/seed storage 2S albumin superfamily protein; FUNCTIONS IN: lipid binding; INVOLVED IN: lipid transport; LOCATED IN: endomembrane system; EXPRESSED IN: 22 plant structures; EXPRESSED DURING: 13 growth stages; CONTAINS InterPro DOMAIN/s: Bifunctional inhibitor/plant lipid transfer protein/seed storage (InterPro:IPR016140), Plant lipid transfer protein/s…	gi|18402345|ref|NP_564532.1|	bifunctional inhibitor/lipid-transfer protein/seed storage 2S albumin-like protein [Arabidopsis thaliana] &gt;gi|15028045|gb|AAK76553.1| putative lipid transfer protein [Arabidopsis thaliana] &gt;gi|20258875|gb|AAM14109.1| putative lipid transfer protein [Arabidopsis thaliana] &gt;gi|332194223|gb|AEE32344.1| bifunctional inhibitor/lipid-transfer protein/seed storage 2S albumin-like protein [Arabi…
1261	GSBRNA2T00002040001	BnaC08g21900D	chrC08	24600029	24602051	AT3G50400	cuqC8-2			GDSL	Lipase		AT3G50400.1	GDSL-like Lipase/Acylhydrolase superfamily protein; FUNCTIONS IN: hydrolase activity, acting on ester bonds, carboxylesterase activity; INVOLVED IN: lipid metabolic process; LOCATED IN: endomembrane system; EXPRESSED IN: hypocotyl, root; CONTAINS InterPro DOMAIN/s: Lipase, GDSL (InterPro:IPR001087); BEST Arabidopsis thaliana protein match is: GDSL-like Lipase/Acylhydrolase superfamily protein (TA…	gi|297816292|ref|XP_002876029.1|	GDSL-motif lipase/hydrolase family protein [Arabidopsis lyrata subsp. lyrata] &gt;gi|297321867|gb|EFH52288.1| GDSL-motif lipase/hydrolase family protein [Arabidopsis lyrata subsp. lyrata]
40155	GSBRNA2T00066654001	BnaC08g20040D	chrC08	22816627	22818521	AT1G21920	cuqC8-2	Phosphatidylinositol-Phosphate Kinase type IB		Lipid Signaling			AT1G21920.1	Histone H3 K4-specific methyltransferase SET7/9 family protein; CONTAINS InterPro DOMAIN/s: MORN motif (InterPro:IPR003409); BEST Arabidopsis thaliana protein match is: Histone H3 K4-specific methyltransferase SET7/9 family protein (TAIR:AT1G77660.1); Has 24355 Blast hits to 6247 proteins in 541 species: Archae - 0; Bacteria - 3533; Metazoa - 3700; Fungi - 215; Plants - 2241; Viruses - 0; Other E…	gi|15219142|ref|NP_173610.1|	Histone H3 K4-specific methyltransferase SET7/9 family protein [Arabidopsis thaliana] &gt;gi|6552740|gb|AAF16539.1|AC013482_13 T26F17.15 [Arabidopsis thaliana] &gt;gi|13878045|gb|AAK44100.1|AF370285_1 putative phosphatidylinositol-4-phosphate 5-kinase [Arabidopsis thaliana] &gt;gi|23297433|gb|AAN12886.1| putative phosphatidylinositol-4-phosphate 5-kinase [Arabidopsis thaliana] &gt;gi|332192051|gb…
40157	GSBRNA2T00066656001	BnaC08g20060D	chrC08	22824699	22826369	AT1G21970	cuqC8-2	Transcriptional activator of genes required for both embryo maturation and cellular differentiation	LEC1	TAG Synthesis			AT1G21970.1	LEAFY COTYLEDON 1 (LEC1); FUNCTIONS IN: transcription activator activity, sequence-specific DNA binding transcription factor activity; INVOLVED IN: in 6 processes; LOCATED IN: nucleus, intracellular; EXPRESSED IN: seed, endosperm, cultured somatic embryo; EXPRESSED DURING: C globular stage, B proembryo stage, D bilateral stage, E expanded cotyledon stage; CONTAINS InterPro DOMAIN/s: Transcription…	gi|3282674|gb|AAC39488.1|	CCAAT-box binding factor HAP3 homolog [Arabidopsis thaliana]
40158	GSBRNA2T00066657001	BnaC08g20070D	chrC08	22832666	22836339	AT1G21980	cuqC8-2	Phosphatidylinositol-Phosphate Kinase type IB		Lipid Signaling			AT1G21980.1	phosphatidylinositol-4-phosphate 5-kinase 1 (PIP5K1); CONTAINS InterPro DOMAIN/s: Phosphatidylinositol-4-phosphate 5-kinase, core, subgroup (InterPro:IPR016034), Phosphatidylinositol-4-phosphate 5-kinase, plant (InterPro:IPR017163), MORN motif (InterPro:IPR003409), Phosphatidylinositol-4-phosphate 5-kinase, core (InterPro:IPR002498); BEST Arabidopsis thaliana protein match is: phosphatidylinosito…	gi|15219152|ref|NP_173617.1|	phosphatidylinositol-4-phosphate 5-kinase 1 [Arabidopsis thaliana] &gt;gi|75218151|sp|Q56YP2.1|PI5K1_ARATH RecName: Full=Phosphatidylinositol 4-phosphate 5-kinase 1; Short=AtPIP5K1; AltName: Full=1-phosphatidylinositol 4-phosphate kinase 1; AltName: Full=Diphosphoinositide kinase 1; AltName: Full=PtdIns(4)P-5-kinase 1 &gt;gi|62319907|dbj|BAD93975.1| phosphatidylinositol-4-phosphate 5-kinase [Arab…
67735	GSBRNA2T00109410001	BnaC08g22120D	chrC08	24901828	24903807	AT3G50790	cuqC8-2			Lipase			AT3G50790.1	esterase/lipase/thioesterase family protein; FUNCTIONS IN: hydrolase activity, carboxylesterase activity; INVOLVED IN: embryo development ending in seed dormancy; EXPRESSED IN: 23 plant structures; EXPRESSED DURING: 13 growth stages; CONTAINS InterPro DOMAIN/s: Uncharacterised protein family UPF0017, hydrolase-like, conserved site (InterPro:IPR000952), AB-hydrolase YheT, putative (InterPro:IPR012…	gi|15230305|ref|NP_190648.1|	esterase/lipase/thioesterase family protein [Arabidopsis thaliana] &gt;gi|4835230|emb|CAB42908.1| putative LEA protein [Arabidopsis thaliana] &gt;gi|332645189|gb|AEE78710.1| esterase/lipase/thioesterase family protein [Arabidopsis thaliana]
75537	GSBRNA2T00121650001	BnaC08g20350D	chrC08	23093929	23097176	AT3G48610	cuqC8-2	Phospholipase C (Non specific)	NPC6 (Non specific)	Plastidial Glycerolipid, Galactolipid and Sulfolipid Synthesis			AT3G48610.1	non-specific phospholipase C6 (NPC6); FUNCTIONS IN: hydrolase activity, acting on ester bonds; LOCATED IN: endomembrane system; EXPRESSED IN: 22 plant structures; EXPRESSED DURING: 13 growth stages; CONTAINS InterPro DOMAIN/s: Phosphoesterase (InterPro:IPR007312); BEST Arabidopsis thaliana protein match is: non-specific phospholipase C1 (TAIR:AT1G07230.1); Has 2244 Blast hits to 2129 proteins in …	gi|30693062|ref|NP_190430.2|	non-specific phospholipase C6 [Arabidopsis thaliana] &gt;gi|75153311|sp|Q8H965.1|NPC6_ARATH RecName: Full=Non-specific phospholipase C6; Flags: Precursor &gt;gi|24417137|dbj|BAC22511.1| phosphatidylglycerol specific phospholipase C [Arabidopsis thaliana] &gt;gi|332644916|gb|AEE78437.1| non-specific phospholipase C6 [Arabidopsis thaliana]
75573	GSBRNA2T00121695001	BnaC08g20710D	chrC08	23374587	23377037	AT3G49050	cuqC8-2	Lipid Acylhydrolase-like		Miscellaneous: lipid related			AT3G49050.1	alpha/beta-Hydrolases superfamily protein; FUNCTIONS IN: triglyceride lipase activity, calmodulin binding; INVOLVED IN: lipid catabolic process, lipid metabolic process; LOCATED IN: endomembrane system; EXPRESSED IN: 22 plant structures; EXPRESSED DURING: 13 growth stages; CONTAINS InterPro DOMAIN/s: Lipase, class 3 (InterPro:IPR002921), Mono-/di-acylglycerol lipase, N-terminal (InterPro:IPR00559…	gi|15229078|ref|NP_190474.1|	alpha/beta-Hydrolases superfamily protein [Arabidopsis thaliana] &gt;gi|6522561|emb|CAB62005.1| calmodulin-binding heat-shock-like protein [Arabidopsis thaliana] &gt;gi|29824417|gb|AAP04168.1| putative calmodulin-binding heat-shock protein [Arabidopsis thaliana] &gt;gi|30793791|gb|AAP40348.1| putative calmodulin-binding heat-shock protein [Arabidopsis thaliana] &gt;gi|110737019|dbj|BAF00464.1| ca…
75589	GSBRNA2T00121712001	BnaC08g20870D	chrC08	23459596	23462962	AT3G49210	cuqC8-2	Bifunctional Wax Ester Synthase / Diacylglycerol Acyltransferase		Cuticular Wax Synthesis			AT3G49210.1	O-acyltransferase (WSD1-like) family protein; FUNCTIONS IN: molecular_function unknown; INVOLVED IN: biological_process unknown; LOCATED IN: cellular_component unknown; EXPRESSED IN: 16 plant structures; EXPRESSED DURING: LP.06 six leaves visible, LP.04 four leaves visible, 4 anthesis, C globular stage, petal differentiation and expansion stage; CONTAINS InterPro DOMAIN/s: O-acyltransferase, WSD1…	gi|15229104|ref|NP_190490.1|	O-acyltransferase (WSD1-like) family protein [Arabidopsis thaliana] &gt;gi|6723391|emb|CAB66400.1| putative protein [Arabidopsis thaliana] &gt;gi|332644990|gb|AEE78511.1| O-acyltransferase (WSD1-like) family protein [Arabidopsis thaliana]
67844	GSBRNA2T00109559001	BnaC09g02340D	chrC09	1326739	1329360	AT5G48370	cuqC9-3	Acyl-CoA Thioesterase		Miscellaneous: lipid related			AT5G48370.1	Thioesterase/thiol ester dehydrase-isomerase superfamily protein; FUNCTIONS IN: hydrolase activity, acting on ester bonds, acyl-CoA thioesterase activity; LOCATED IN: peroxisome; EXPRESSED IN: 24 plant structures; EXPRESSED DURING: 15 growth stages; CONTAINS InterPro DOMAIN/s: Thioesterase superfamily (InterPro:IPR006683); BEST Arabidopsis thaliana protein match is: Thioesterase/thiol ester dehyd…	gi|297795489|ref|XP_002865629.1|	thioesterase family protein [Arabidopsis lyrata subsp. lyrata] &gt;gi|297311464|gb|EFH41888.1| thioesterase family protein [Arabidopsis lyrata subsp. lyrata]
The information of candidate genes from the study:
P.D. Bates, S.R. Johnson, X. Cao, J. Li, J.W. Nam, J.G. Jaworski, J.B. Ohlrogge, J. Browse. Fatty acid synthesis is inhibited by inefficient utilization of unusual fatty acids for glycerolipid assembly. Proc Natl Acad Sci U S A. 111 (2014), 1204-1209.
